# Supplementary material for: Integrative analysis of PANoptosis-related genes in diabetic retinopathy: machine learning identification and experimental validation
Source: Front Immunol. 2024 Dec 4;15:1486251. doi: 10.3389/fimmu.2024.1486251 (PMC11652367; doi:10.3389/fimmu.2024.1486251)
Supplement: Supplementary file 3 [file Table2.xlsx]

## Sheet: Sheet2
Supplemental Table 2：PANoptosis-related genes
APOPTOSIS					Necroptosis					Pyroptosis					SUM
Number	Gene Symbol	Description	Relevance score		Number	Gene Symbol	Description	Relevance score		Number	Gene Symbol	Description	Relevance score		Number	Gene Symbol
1	BCL2	BCL2 Apoptosis Regulator	63.5024		1	RIPK1	Receptor Interacting Serine/Threonine Kinase 1	20.2874		1	GSDMD	Gasdermin D	18.9468		1	BCL2
2	CASP3	Caspase 3	60.421		2	MLKL	Mixed Lineage Kinase Domain Like Pseudokinase	17.7236		2	GSDME	Gasdermin E	15.3169		2	CASP3
3	CASP8	Caspase 8	59.923		3	RIPK3	Receptor Interacting Serine/Threonine Kinase 3	17.3258		3	NLRP3	NLR Family Pyrin Domain Containing 3	12.9142		3	CASP8
4	BAX	BCL2 Associated X, Apoptosis Regulator	54.6362		4	ZBP1	Z-DNA Binding Protein 1	11.1253		4	CASP1	Caspase 1	11.0813		4	BAX
5	FAS	Fas Cell Surface Death Receptor	50.7686		5	CASP8	Caspase 8	7.38512		5	CASP4	Caspase 4	11.0077		5	FAS
6	XIAP	X-Linked Inhibitor Of Apoptosis	50.6397		6	TNF	Tumor Necrosis Factor	5.26061		6	GSDMB	Gasdermin B	8.95327		6	XIAP
7	TP53	Tumor Protein P53	47.313		7	CYLD	CYLD Lysine 63 Deubiquitinase	4.06253		7	GSDMC	Gasdermin C	8.69168		7	TP53
8	CFLAR	CASP8 And FADD Like Apoptosis Regulator	44.6131		8	MAP3K7	Mitogen-Activated Protein Kinase Kinase Kinase 7	3.64831		8	NLRP1	NLR Family Pyrin Domain Containing 1	8.08219		8	CFLAR
9	TNFSF10	TNF Superfamily Member 10	44.51		9	ITPK1	Inositol-Tetrakisphosphate 1-Kinase	3.53714		9	GSDMA	Gasdermin A	8.04901		9	TNFSF10
10	CASP9	Caspase 9	43.654		10	IPMK	Inositol Polyphosphate Multikinase	3.53714		10	CASP3	Caspase 3	7.81584		10	CASP9
11	AIFM1	Apoptosis Inducing Factor Mitochondria Associated 1	40.6314		11	CASP6	Caspase 6	3.16024		11	AIM2	Absent In Melanoma 2	7.26813		11	AIFM1
12	FASLG	Fas Ligand	40.3581							12	IL1B	Interleukin 1 Beta	6.34897		12	FASLG
13	BCL2L1	BCL2 Like 1	37.9054							13	GZMB	Granzyme B	6.19807		13	BCL2L1
14	MCL1	MCL1 Apoptosis Regulator, BCL2 Family Member	37.5237							14	CASP8	Caspase 8	6.10626		14	MCL1
15	CYCS	Cytochrome C, Somatic	36.3467							15	CASP5	Caspase 5	5.25464		15	CYCS
16	CASP10	Caspase 10	35.3274							16	CARD8	Caspase Recruitment Domain Family Member 8	4.9655		16	CASP10
17	BIRC5	Baculoviral IAP Repeat Containing 5	34.4007							17	PYCARD	PYD And CARD Domain Containing	4.9568		17	BIRC5
18	CASP7	Caspase 7	31.6072							18	IL18	Interleukin 18	4.94798		18	CASP7
19	PARP1	Poly(ADP-Ribose) Polymerase 1	31.4081							19	GZMA	Granzyme A	4.69252		19	PARP1
20	TNFRSF10B	TNF Receptor Superfamily Member 10b	31.1718							20	DPP9	Dipeptidyl Peptidase 9	4.56986		20	TNFRSF10B
21	TNF	Tumor Necrosis Factor	30.8358							21	ZBP1	Z-DNA Binding Protein 1	4.41412		21	TNF
22	BCL2L11	BCL2 Like 11	30.6389							22	APIP	APAF1 Interacting Protein	4.34414		22	BCL2L11
23	MAPK8	Mitogen-Activated Protein Kinase 8	28.4864							23	CASP6	Caspase 6	4.26541		23	MAPK8
24	CASP2	Caspase 2	26.8123							24	TRIM21	Tripartite Motif Containing 21	4.18755		24	CASP2
25	AKT1	AKT Serine/Threonine Kinase 1	26.6088							25	NLRC4	NLR Family CARD Domain Containing 4	4.09186		25	AKT1
26	CASP6	Caspase 6	26.5183							26	DPP8	Dipeptidyl Peptidase 8	3.9451		26	CASP6
27	CASP1	Caspase 1	25.8307							27	IFI27	Interferon Alpha Inducible Protein 27	3.83015		27	CASP1
28	NAIP	NLR Family Apoptosis Inhibitory Protein	25.647							28	HMGB1	High Mobility Group Box 1	3.68815		28	NAIP
29	DIABLO	Diablo IAP-Binding Mitochondrial Protein	25.5889							29	MEFV	MEFV Innate Immunity Regulator, Pyrin	3.1307		29	DIABLO
30	BIRC2	Baculoviral IAP Repeat Containing 2	25.4399							30	DDX3X	DEAD-Box Helicase 3 X-Linked	3.06922		30	BIRC2
31	BID	BH3 Interacting Domain Death Agonist	25.2778							31	NAIP	NLR Family Apoptosis Inhibitory Protein	3.02695		31	BID
32	TNFRSF10A	TNF Receptor Superfamily Member 10a	25.2199												32	TNFRSF10A
33	BOK	BCL2 Family Apoptosis Regulator BOK	24.7784												33	BOK
34	PAWR	Pro-Apoptotic WT1 Regulator	24.6506												34	PAWR
35	BIRC3	Baculoviral IAP Repeat Containing 3	24.3679												35	BIRC3
36	MAPK1	Mitogen-Activated Protein Kinase 1	23.7019												36	MAPK1
37	PRKCD	Protein Kinase C Delta	23.0298												37	PRKCD
38	BAK1	BCL2 Antagonist/Killer 1	22.9877												38	BAK1
39	FADD	Fas Associated Via Death Domain	22.5617												39	FADD
40	CDKN1A	Cyclin Dependent Kinase Inhibitor 1A	22.4735												40	CDKN1A
41	MAP3K5	Mitogen-Activated Protein Kinase Kinase Kinase 5	21.6706												41	MAP3K5
42	SIVA1	SIVA1 Apoptosis Inducing Factor	21.4506												42	SIVA1
43	MAPK14	Mitogen-Activated Protein Kinase 14	21.1787												43	MAPK14
44	RIPK1	Receptor Interacting Serine/Threonine Kinase 1	20.8456												44	RIPK1
45	STAT3	Signal Transducer And Activator Of Transcription 3	20.7693												45	STAT3
46	AIFM3	Apoptosis Inducing Factor Mitochondria Associated 3	20.2907												46	AIFM3
47	ANXA5	Annexin A5	20.1686												47	ANXA5
48	BIRC7	Baculoviral IAP Repeat Containing 7	20.0409												48	BIRC7
49	MYC	MYC Proto-Oncogene, BHLH Transcription Factor	20.024												49	MYC
50	TNFRSF1A	TNF Receptor Superfamily Member 1A	19.8537												50	TNFRSF1A
51	APAF1	Apoptotic Peptidase Activating Factor 1	19.8231												51	APAF1
52	BAD	BCL2 Associated Agonist Of Cell Death	19.6939												52	BAD
53	AIFM2	Apoptosis Inducing Factor Mitochondria Associated 2	19.6849												53	AIFM2
54	BBC3	BCL2 Binding Component 3	19.4412												54	BBC3
55	MOAP1	Modulator Of Apoptosis 1	19.4397												55	MOAP1
56	API5	Apoptosis Inhibitor 5	18.8841												56	API5
57	CASP4	Caspase 4	18.4268												57	CASP4
58	AATK	Apoptosis Associated Tyrosine Kinase	18.3957												58	AATK
59	CCAR2	Cell Cycle And Apoptosis Regulator 2	18.3706												59	CCAR2
60	MDM2	MDM2 Proto-Oncogene	18.3428												60	MDM2
61	PEA15	Proliferation And Apoptosis Adaptor Protein 15	18.2801												61	PEA15
62	CCAR1	Cell Division Cycle And Apoptosis Regulator 1	18.1182												62	CCAR1
63	JUN	Jun Proto-Oncogene, AP-1 Transcription Factor Subunit	17.6563												63	JUN
64	AVEN	Apoptosis And Caspase Activation Inhibitor	17.5993												64	AVEN
65	NFKB1	Nuclear Factor Kappa B Subunit 1	17.5526												65	NFKB1
66	TP53AIP1	Tumor Protein P53 Regulated Apoptosis Inducing Protein 1	17.2888												66	TP53AIP1
67	KRAS	KRAS Proto-Oncogene, GTPase	16.8976												67	KRAS
68	BFAR	Bifunctional Apoptosis Regulator	16.7763												68	BFAR
69	AATF	Apoptosis Antagonizing Transcription Factor	16.7456												69	AATF
70	PERP	P53 Apoptosis Effector Related To PMP22	16.5958												70	PERP
71	AEN	Apoptosis Enhancing Nuclease	16.5526												71	AEN
72	TRAF2	TNF Receptor Associated Factor 2	16.4524												72	TRAF2
73	TNFRSF10C	TNF Receptor Superfamily Member 10c	16.2659												73	TNFRSF10C
74	TNFRSF10D	TNF Receptor Superfamily Member 10d	16.2323												74	TNFRSF10D
75	NAIF1	Nuclear Apoptosis Inducing Factor 1	16.1066												75	NAIF1
76	CIAPIN1	Cytokine Induced Apoptosis Inhibitor 1	15.9138												76	CIAPIN1
77	TRIAP1	TP53 Regulated Inhibitor Of Apoptosis 1	15.8815												77	TRIAP1
78	E2F1	E2F Transcription Factor 1	15.8603												78	E2F1
79	AREL1	Apoptosis Resistant E3 Ubiquitin Protein Ligase 1	15.803												79	AREL1
80	PTEN	Phosphatase And Tensin Homolog	15.6216												80	PTEN
81	NRAS	NRAS Proto-Oncogene, GTPase	15.2371												81	NRAS
82	EGFR	Epidermal Growth Factor Receptor	15.2139												82	EGFR
83	TRADD	TNFRSF1A Associated Via Death Domain	15.2095												83	TRADD
84	GZMB	Granzyme B	14.9358												84	GZMB
85	BCL2L2	BCL2 Like 2	14.9071												85	BCL2L2
86	BIK	BCL2 Interacting Killer	14.7678												86	BIK
87	PTGS2	Prostaglandin-Endoperoxide Synthase 2	14.6												87	PTGS2
88	TP53BP2	Tumor Protein P53 Binding Protein 2	14.5695												88	TP53BP2
89	CDK1	Cyclin Dependent Kinase 1	14.4661												89	CDK1
90	MAPK3	Mitogen-Activated Protein Kinase 3	14.3627												90	MAPK3
91	CASP5	Caspase 5	14.2643												91	CASP5
92	ECSCR	Endothelial Cell Surface Expressed Chemotaxis And Apoptosis Regulator	14.1446												92	ECSCR
93	MTOR	Mechanistic Target Of Rapamycin Kinase	14.115												93	MTOR
94	CAAP1	Caspase Activity And Apoptosis Inhibitor 1	14.0494												94	CAAP1
95	DFFA	DNA Fragmentation Factor Subunit Alpha	13.9025												95	DFFA
96	CASP14	Caspase 14	13.7451												96	CASP14
97	BECN1	Beclin 1	13.6445												97	BECN1
98	TGFB1	Transforming Growth Factor Beta 1	13.6396												98	TGFB1
99	CCND1	Cyclin D1	13.5867												99	CCND1
100	RAF1	Raf-1 Proto-Oncogene, Serine/Threonine Kinase	13.5057												100	RAF1
101	TP73	Tumor Protein P73	13.495												101	TP73
102	CDKN2A	Cyclin Dependent Kinase Inhibitor 2A	13.4127												102	CDKN2A
103	ATM	ATM Serine/Threonine Kinase	13.3941												103	ATM
104	FOXO3	Forkhead Box O3	13.3808												104	FOXO3
105	DDIAS	DNA Damage Induced Apoptosis Suppressor	13.3034												105	DDIAS
106	RELA	RELA Proto-Oncogene, NF-KB Subunit	13.2181												106	RELA
107	MAPK10	Mitogen-Activated Protein Kinase 10	13.1991												107	MAPK10
108	PIK3CG	Phosphatidylinositol-4,5-Bisphosphate 3-Kinase Catalytic Subunit Gamma	13.1536												108	PIK3CG
109	HSPA5	Heat Shock Protein Family A (Hsp70) Member 5	13.0278												109	HSPA5
110	ELAPOR1	Endosome-Lysosome Associated Apoptosis And Autophagy Regulator 1	12.9597												110	ELAPOR1
111	VEGFA	Vascular Endothelial Growth Factor A	12.8348												111	VEGFA
112	IGF1R	Insulin Like Growth Factor 1 Receptor	12.762												112	IGF1R
113	PYCARD	PYD And CARD Domain Containing	12.698												113	PYCARD
114	DAXX	Death Domain Associated Protein	12.6406												114	DAXX
115	NFKBIA	NFKB Inhibitor Alpha	12.6339												115	NFKBIA
116	NOL3	Nucleolar Protein 3	12.5883												116	NOL3
117	BLCAP	BLCAP Apoptosis Inducing Factor	12.5428												117	BLCAP
118	HTRA2	HtrA Serine Peptidase 2	12.535												118	HTRA2
119	IGF1	Insulin Like Growth Factor 1	12.5307												119	IGF1
120	SIRT1	Sirtuin 1	12.4048												120	SIRT1
121	HIF1A	Hypoxia Inducible Factor 1 Subunit Alpha	12.3654												121	HIF1A
122	MAPK9	Mitogen-Activated Protein Kinase 9	12.3094												122	MAPK9
123	NIBAN2	Niban Apoptosis Regulator 2	12.3074												123	NIBAN2
124	TNFSF12	TNF Superfamily Member 12	12.2961												124	TNFSF12
125	TNFRSF25	TNF Receptor Superfamily Member 25	12.0376												125	TNFRSF25
126	BCL2L14	BCL2 Like 14	12.0137												126	BCL2L14
127	CDK2	Cyclin Dependent Kinase 2	11.9929												127	CDK2
128	BCL2L10	BCL2 Like 10	11.9737												128	BCL2L10
129	PMAIP1	Phorbol-12-Myristate-13-Acetate-Induced Protein 1	11.8321												129	PMAIP1
130	CTNNB1	Catenin Beta 1	11.7988												130	CTNNB1
131	VDAC1	Voltage Dependent Anion Channel 1	11.7963												131	VDAC1
132	IL6	Interleukin 6	11.7814												132	IL6
133	IFNG	Interferon Gamma	11.6762												133	IFNG
134	NIBAN1	Niban Apoptosis Regulator 1	11.6396												134	NIBAN1
135	IL2	Interleukin 2	11.5863												135	IL2
136	DFFB	DNA Fragmentation Factor Subunit Beta	11.4276												136	DFFB
137	SEPTIN4	Septin 4	11.4145												137	SEPTIN4
138	PPARG	Peroxisome Proliferator Activated Receptor Gamma	11.3946												138	PPARG
139	CLU	Clusterin	11.2347												139	CLU
140	PTK2	Protein Tyrosine Kinase 2	11.1781												140	PTK2
141	XAF1	XIAP Associated Factor 1	11.1211												141	XAF1
142	HDAC9	Histone Deacetylase 9	11.106												142	HDAC9
143	DDIT3	DNA Damage Inducible Transcript 3	11.0494												143	DDIT3
144	ELAPOR2	Endosome-Lysosome Associated Apoptosis And Autophagy Regulator Family Member 2	11.0314												144	ELAPOR2
145	TERT	Telomerase Reverse Transcriptase	10.9671												145	TERT
146	CDKN1B	Cyclin Dependent Kinase Inhibitor 1B	10.96												146	CDKN1B
147	APP	Amyloid Beta Precursor Protein	10.9359												147	APP
148	PIK3CA	Phosphatidylinositol-4,5-Bisphosphate 3-Kinase Catalytic Subunit Alpha	10.8528												148	PIK3CA
149	ESR1	Estrogen Receptor 1	10.831												149	ESR1
150	AKT2	AKT Serine/Threonine Kinase 2	10.8103												150	AKT2
151	BCL2A1	BCL2 Related Protein A1	10.7972												151	BCL2A1
152	CSE1L	Chromosome Segregation 1 Like	10.7811												152	CSE1L
153	HSPB1	Heat Shock Protein Family B (Small) Member 1	10.7805												153	HSPB1
154	CD40	CD40 Molecule	10.7659												154	CD40
155	STAT1	Signal Transducer And Activator Of Transcription 1	10.7284												155	STAT1
156	MAP2K1	Mitogen-Activated Protein Kinase Kinase 1	10.7249												156	MAP2K1
157	CHUK	Component Of Inhibitor Of Nuclear Factor Kappa B Kinase Complex	10.721												157	CHUK
158	ABL1	ABL Proto-Oncogene 1, Non-Receptor Tyrosine Kinase	10.6991												158	ABL1
159	RB1	RB Transcriptional Corepressor 1	10.6106												159	RB1
160	HRK	Harakiri, BCL2 Interacting Protein	10.5465												160	HRK
161	CHEK2	Checkpoint Kinase 2	10.5217												161	CHEK2
162	NFE2L2	NFE2 Like BZIP Transcription Factor 2	10.5071												162	NFE2L2
163	CAT	Catalase	10.4811												163	CAT
164	GSK3B	Glycogen Synthase Kinase 3 Beta	10.4563												164	GSK3B
165	SRC	SRC Proto-Oncogene, Non-Receptor Tyrosine Kinase	10.4329												165	SRC
166	IL1B	Interleukin 1 Beta	10.406												166	IL1B
167	NGF	Nerve Growth Factor	10.3943												167	NGF
168	BCL2L13	BCL2 Like 13	10.3931												168	BCL2L13
169	DAPK1	Death Associated Protein Kinase 1	10.3906												169	DAPK1
170	IKBKB	Inhibitor Of Nuclear Factor Kappa B Kinase Subunit Beta	10.3099												170	IKBKB
171	SOD1	Superoxide Dismutase 1	10.2901												171	SOD1
172	PCNA	Proliferating Cell Nuclear Antigen	10.271												172	PCNA
173	RIPK3	Receptor Interacting Serine/Threonine Kinase 3	10.2668												173	RIPK3
174	PDCD6	Programmed Cell Death 6	10.2257												174	PDCD6
175	PPP1R13B	Protein Phosphatase 1 Regulatory Subunit 13B	10.2045												175	PPP1R13B
176	TRAF1	TNF Receptor Associated Factor 1	10.2006												176	TRAF1
177	HMGB1	High Mobility Group Box 1	10.1579												177	HMGB1
178	RNF7	Ring Finger Protein 7	10.1015												178	RNF7
179	TXN	Thioredoxin	10.0016												179	TXN
180	NIBAN3	Niban Apoptosis Regulator 3	9.95988												180	NIBAN3
181	EGF	Epidermal Growth Factor	9.95043												181	EGF
182	ENDOG	Endonuclease G	9.92631												182	ENDOG
183	HRAS	HRas Proto-Oncogene, GTPase	9.88716												183	HRAS
184	AKT3	AKT Serine/Threonine Kinase 3	9.85442												184	AKT3
185	MAP3K1	Mitogen-Activated Protein Kinase Kinase Kinase 1	9.85147												185	MAP3K1
186	SOD2	Superoxide Dismutase 2	9.80291												186	SOD2
187	MAP2K4	Mitogen-Activated Protein Kinase Kinase 4	9.78506												187	MAP2K4
188	PML	PML Nuclear Body Scaffold	9.7238												188	PML
189	HSP90AA1	Heat Shock Protein 90 Alpha Family Class A Member 1	9.72361												189	HSP90AA1
190	PDCD5	Programmed Cell Death 5	9.69296												190	PDCD5
191	CCNB1	Cyclin B1	9.63128												191	CCNB1
192	ERBB2	Erb-B2 Receptor Tyrosine Kinase 2	9.61101												192	ERBB2
193	TNFRSF1B	TNF Receptor Superfamily Member 1B	9.60323												193	TNFRSF1B
194	HSPA4	Heat Shock Protein Family A (Hsp70) Member 4	9.60102												194	HSPA4
195	NR4A1	Nuclear Receptor Subfamily 4 Group A Member 1	9.551												195	NR4A1
196	PRKCA	Protein Kinase C Alpha	9.53307												196	PRKCA
197	HMOX1	Heme Oxygenase 1	9.51966												197	HMOX1
198	CCNA2	Cyclin A2	9.50488												198	CCNA2
199	IKBKG	Inhibitor Of Nuclear Factor Kappa B Kinase Regulatory Subunit Gamma	9.4728												199	IKBKG
200	BRCA1	BRCA1 DNA Repair Associated	9.46554												200	BRCA1
201	JAK2	Janus Kinase 2	9.42608												201	JAK2
202	STK4	Serine/Threonine Kinase 4	9.41109												202	STK4
203	RIPK2	Receptor Interacting Serine/Threonine Kinase 2	9.39437												203	RIPK2
204	IL3	Interleukin 3	9.3557												204	IL3
205	IL10	Interleukin 10	9.28204												205	IL10
206	CDK4	Cyclin Dependent Kinase 4	9.18766												206	CDK4
207	TNFAIP3	TNF Alpha Induced Protein 3	9.18734												207	TNFAIP3
208	PRPF8	Pre-MRNA Processing Factor 8	9.14167												208	PRPF8
209	IFNA1	Interferon Alpha 1	9.13293												209	IFNA1
210	YWHAB	Tyrosine 3-Monooxygenase/Tryptophan 5-Monooxygenase Activation Protein Beta	9.10725												210	YWHAB
211	BIRC6	Baculoviral IAP Repeat Containing 6	9.10231												211	BIRC6
212	FOS	Fos Proto-Oncogene, AP-1 Transcription Factor Subunit	9.09659												212	FOS
213	THAP1	THAP Domain Containing 1	9.07957												213	THAP1
214	TNFRSF11B	TNF Receptor Superfamily Member 11b	9.07144												214	TNFRSF11B
215	TP63	Tumor Protein P63	9.05008												215	TP63
216	HDAC1	Histone Deacetylase 1	9.04495												216	HDAC1
217	IRF1	Interferon Regulatory Factor 1	9.04083												217	IRF1
218	FAF1	Fas Associated Factor 1	9.03307												218	FAF1
219	NR3C1	Nuclear Receptor Subfamily 3 Group C Member 1	9.0026												219	NR3C1
220	PAK2	P21 (RAC1) Activated Kinase 2	8.9772												220	PAK2
221	IFI27	Interferon Alpha Inducible Protein 27	8.96518												221	IFI27
222	NOS2	Nitric Oxide Synthase 2	8.9541												222	NOS2
223	NGFR	Nerve Growth Factor Receptor	8.92175												223	NGFR
224	YWHAQ	Tyrosine 3-Monooxygenase/Tryptophan 5-Monooxygenase Activation Protein Theta	8.91937												224	YWHAQ
225	KRT18	Keratin 18	8.89222												225	KRT18
226	PTPA	Protein Phosphatase 2 Phosphatase Activator	8.87817												226	PTPA
227	PIK3R1	Phosphoinositide-3-Kinase Regulatory Subunit 1	8.79148												227	PIK3R1
228	CD4	CD4 Molecule	8.76797												228	CD4
229	SYVN1	Synoviolin 1	8.7555												229	SYVN1
230	NLRP1	NLR Family Pyrin Domain Containing 1	8.73241												230	NLRP1
231	SMPD1	Sphingomyelin Phosphodiesterase 1	8.72787												231	SMPD1
232	IGFBP3	Insulin Like Growth Factor Binding Protein 3	8.72652												232	IGFBP3
233	HIPK2	Homeodomain Interacting Protein Kinase 2	8.69704												233	HIPK2
234	CXCR4	C-X-C Motif Chemokine Receptor 4	8.66813												234	CXCR4
235	ABCB1	ATP Binding Cassette Subfamily B Member 1	8.65145												235	ABCB1
236	CDK5	Cyclin Dependent Kinase 5	8.64868												236	CDK5
237	CXCL8	C-X-C Motif Chemokine Ligand 8	8.63267												237	CXCL8
238	TNFRSF6B	TNF Receptor Superfamily Member 6b	8.63051												238	TNFRSF6B
239	HSPA1A	Heat Shock Protein Family A (Hsp70) Member 1A	8.62971												239	HSPA1A
240	CTSD	Cathepsin D	8.6106												240	CTSD
241	BNIP3	BCL2 Interacting Protein 3	8.57848												241	BNIP3
242	AR	Androgen Receptor	8.54977												242	AR
243	CDH1	Cadherin 1	8.54482												243	CDH1
244	PDCD4	Programmed Cell Death 4	8.49984												244	PDCD4
245	YWHAE	Tyrosine 3-Monooxygenase/Tryptophan 5-Monooxygenase Activation Protein Epsilon	8.49812												245	YWHAE
246	THOC1	THO Complex Subunit 1	8.49487												246	THOC1
247	IL24	Interleukin 24	8.48036												247	IL24
248	BDNF	Brain Derived Neurotrophic Factor	8.45175												248	BDNF
249	CHEK1	Checkpoint Kinase 1	8.4269												249	CHEK1
250	SQSTM1	Sequestosome 1	8.37935												250	SQSTM1
251	IL2RA	Interleukin 2 Receptor Subunit Alpha	8.33819												251	IL2RA
252	LGALS1	Galectin 1	8.23827												252	LGALS1
253	YWHAZ	Tyrosine 3-Monooxygenase/Tryptophan 5-Monooxygenase Activation Protein Zeta	8.18412												253	YWHAZ
254	YAP1	Yes1 Associated Transcriptional Regulator	8.18279												254	YAP1
255	RARA	Retinoic Acid Receptor Alpha	8.15089												255	RARA
256	TNFSF11	TNF Superfamily Member 11	8.14902												256	TNFSF11
257	PRKCE	Protein Kinase C Epsilon	8.13526												257	PRKCE
258	FOXO1	Forkhead Box O1	8.10049												258	FOXO1
259	SP1	Sp1 Transcription Factor	8.09807												259	SP1
260	ATR	ATR Serine/Threonine Kinase	8.09279												260	ATR
261	PDCD6IP	Programmed Cell Death 6 Interacting Protein	8.0604												261	PDCD6IP
262	TRAF6	TNF Receptor Associated Factor 6	8.04804												262	TRAF6
263	CD40LG	CD40 Ligand	8.04797												263	CD40LG
264	CSNK2A1	Casein Kinase 2 Alpha 1	8.04663												264	CSNK2A1
265	STK17B	Serine/Threonine Kinase 17b	8.03177												265	STK17B
266	TNFSF13B	TNF Superfamily Member 13b	8.00855												266	TNFSF13B
267	DNM1L	Dynamin 1 Like	8.00677												267	DNM1L
268	PRKN	Parkin RBR E3 Ubiquitin Protein Ligase	7.9913												268	PRKN
269	EP300	E1A Binding Protein P300	7.98509												269	EP300
270	CASP12	Caspase 12 (Gene/Pseudogene)	7.92472												270	CASP12
271	ATG5	Autophagy Related 5	7.89728												271	ATG5
272	IRF3	Interferon Regulatory Factor 3	7.88435												272	IRF3
273	PRF1	Perforin 1	7.87502												273	PRF1
274	DAPK3	Death Associated Protein Kinase 3	7.84726												274	DAPK3
275	RNF34	Ring Finger Protein 34	7.83866												275	RNF34
276	PLK1	Polo Like Kinase 1	7.77132												276	PLK1
277	MADD	MAP Kinase Activating Death Domain	7.76066												277	MADD
278	CARD16	Caspase Recruitment Domain Family Member 16	7.74291												278	CARD16
279	BMP6	Bone Morphogenetic Protein 6	7.74109												279	BMP6
280	TIGAR	TP53 Induced Glycolysis Regulatory Phosphatase	7.7186												280	TIGAR
281	CRADD	CASP2 And RIPK1 Domain Containing Adaptor With Death Domain	7.68763												281	CRADD
282	TRAF3	TNF Receptor Associated Factor 3	7.6833												282	TRAF3
283	GSN	Gelsolin	7.68323												283	GSN
284	PTPN13	Protein Tyrosine Phosphatase Non-Receptor Type 13	7.67642												284	PTPN13
285	TLR4	Toll Like Receptor 4	7.67516												285	TLR4
286	MMP9	Matrix Metallopeptidase 9	7.6746												286	MMP9
287	KDR	Kinase Insert Domain Receptor	7.65295												287	KDR
288	ERN1	Endoplasmic Reticulum To Nucleus Signaling 1	7.64501												288	ERN1
289	BAG1	BAG Cochaperone 1	7.63575												289	BAG1
290	EIF2AK2	Eukaryotic Translation Initiation Factor 2 Alpha Kinase 2	7.63119												290	EIF2AK2
291	ACTA2	Actin Alpha 2, Smooth Muscle	7.59681												291	ACTA2
292	PIM1	Pim-1 Proto-Oncogene, Serine/Threonine Kinase	7.5881												292	PIM1
293	NOTCH1	Notch Receptor 1	7.56449												293	NOTCH1
294	TET2	Tet Methylcytosine Dioxygenase 2	7.55049												294	TET2
295	SPHK1	Sphingosine Kinase 1	7.4981												295	SPHK1
296	FLT3	Fms Related Receptor Tyrosine Kinase 3	7.48417												296	FLT3
297	MAP3K7	Mitogen-Activated Protein Kinase Kinase Kinase 7	7.4798												297	MAP3K7
298	KIT	KIT Proto-Oncogene, Receptor Tyrosine Kinase	7.47767												298	KIT
299	FGF2	Fibroblast Growth Factor 2	7.46064												299	FGF2
300	H2AX	H2A.X Variant Histone	7.44315												300	H2AX
301	GDF15	Growth Differentiation Factor 15	7.40069												301	GDF15
302	IER3	Immediate Early Response 3	7.39243												302	IER3
303	FHIT	Fragile Histidine Triad Diadenosine Triphosphatase	7.37316												303	FHIT
304	STK17A	Serine/Threonine Kinase 17a	7.3689												304	STK17A
305	SHC1	SHC Adaptor Protein 1	7.36053												305	SHC1
306	MET	MET Proto-Oncogene, Receptor Tyrosine Kinase	7.35475												306	MET
307	NTRK1	Neurotrophic Receptor Tyrosine Kinase 1	7.34409												307	NTRK1
308	MAP3K14	Mitogen-Activated Protein Kinase Kinase Kinase 14	7.33925												308	MAP3K14
309	PDCD10	Programmed Cell Death 10	7.33705												309	PDCD10
310	GAS2	Growth Arrest Specific 2	7.33072												310	GAS2
311	HGF	Hepatocyte Growth Factor	7.32446												311	HGF
312	BCL2L12	BCL2 Like 12	7.30859												312	BCL2L12
313	TGM2	Transglutaminase 2	7.29874												313	TGM2
314	CREB1	CAMP Responsive Element Binding Protein 1	7.27758												314	CREB1
315	PIDD1	P53-Induced Death Domain Protein 1	7.25046												315	PIDD1
316	TOP1	DNA Topoisomerase I	7.20325												316	TOP1
317	PRKCI	Protein Kinase C Iota	7.2028												317	PRKCI
318	YWHAG	Tyrosine 3-Monooxygenase/Tryptophan 5-Monooxygenase Activation Protein Gamma	7.18924												318	YWHAG
319	WWOX	WW Domain Containing Oxidoreductase	7.17945												319	WWOX
320	IL15	Interleukin 15	7.15997												320	IL15
321	NPM1	Nucleophosmin 1	7.15212												321	NPM1
322	YWHAH	Tyrosine 3-Monooxygenase/Tryptophan 5-Monooxygenase Activation Protein Eta	7.12012												322	YWHAH
323	CDK6	Cyclin Dependent Kinase 6	7.1116												323	CDK6
324	TNFRSF12A	TNF Receptor Superfamily Member 12A	7.02195												324	TNFRSF12A
325	EIF2S1	Eukaryotic Translation Initiation Factor 2 Subunit Alpha	7.01184												325	EIF2S1
326	CDKN3	Cyclin Dependent Kinase Inhibitor 3	6.99572												326	CDKN3
327	BRAF	B-Raf Proto-Oncogene, Serine/Threonine Kinase	6.98906												327	BRAF
328	ITPR1	Inositol 1,4,5-Trisphosphate Receptor Type 1	6.95849												328	ITPR1
329	STK3	Serine/Threonine Kinase 3	6.94064												329	STK3
330	BMF	Bcl2 Modifying Factor	6.93373												330	BMF
331	CD27	CD27 Molecule	6.87623												331	CD27
332	GADD45A	Growth Arrest And DNA Damage Inducible Alpha	6.87501												332	GADD45A
333	FGFR3	Fibroblast Growth Factor Receptor 3	6.87113												333	FGFR3
334	LGALS3	Galectin 3	6.8688												334	LGALS3
335	PRKCB	Protein Kinase C Beta	6.86591												335	PRKCB
336	VIM	Vimentin	6.85957												336	VIM
337	TNFSF14	TNF Superfamily Member 14	6.85856												337	TNFSF14
338	BAG3	BAG Cochaperone 3	6.85576												338	BAG3
339	EGR1	Early Growth Response 1	6.85445												339	EGR1
340	RPS6KB1	Ribosomal Protein S6 Kinase B1	6.85051												340	RPS6KB1
341	DNAJA3	DnaJ Heat Shock Protein Family (Hsp40) Member A3	6.84286												341	DNAJA3
342	INS	Insulin	6.79757												342	INS
343	CXCL12	C-X-C Motif Chemokine Ligand 12	6.79549												343	CXCL12
344	TNFRSF21	TNF Receptor Superfamily Member 21	6.79455												344	TNFRSF21
345	CDC25C	Cell Division Cycle 25C	6.77714												345	CDC25C
346	CTSB	Cathepsin B	6.76482												346	CTSB
347	IL4	Interleukin 4	6.73478												347	IL4
348	TIA1	TIA1 Cytotoxic Granule Associated RNA Binding Protein	6.71996												348	TIA1
349	ESR2	Estrogen Receptor 2	6.70792												349	ESR2
350	STK11	Serine/Threonine Kinase 11	6.68554												350	STK11
351	PPP2CA	Protein Phosphatase 2 Catalytic Subunit Alpha	6.67782												351	PPP2CA
352	OPA1	OPA1 Mitochondrial Dynamin Like GTPase	6.64482												352	OPA1
353	SUMO1	Small Ubiquitin Like Modifier 1	6.64368												353	SUMO1
354	IL18	Interleukin 18	6.64188												354	IL18
355	NQO1	NAD(P)H Quinone Dehydrogenase 1	6.63444												355	NQO1
356	GAPDH	Glyceraldehyde-3-Phosphate Dehydrogenase	6.63176												356	GAPDH
357	PPP1R13L	Protein Phosphatase 1 Regulatory Subunit 13 Like	6.62924												357	PPP1R13L
358	RARB	Retinoic Acid Receptor Beta	6.60578												358	RARB
359	THBS1	Thrombospondin 1	6.6057												359	THBS1
360	PRKCZ	Protein Kinase C Zeta	6.59132												360	PRKCZ
361	RPS3	Ribosomal Protein S3	6.58329												361	RPS3
362	NOS3	Nitric Oxide Synthase 3	6.57104												362	NOS3
363	FGFR2	Fibroblast Growth Factor Receptor 2	6.5697												363	FGFR2
364	LMNA	Lamin A/C	6.56844												364	LMNA
365	ACIN1	Apoptotic Chromatin Condensation Inducer 1	6.56607												365	ACIN1
366	TLR2	Toll Like Receptor 2	6.56367												366	TLR2
367	KITLG	KIT Ligand	6.55397												367	KITLG
368	BMP2	Bone Morphogenetic Protein 2	6.53731												368	BMP2
369	LCK	LCK Proto-Oncogene, Src Family Tyrosine Kinase	6.52455												369	LCK
370	HSPD1	Heat Shock Protein Family D (Hsp60) Member 1	6.51168												370	HSPD1
371	DNASE1L3	Deoxyribonuclease 1 Like 3	6.48974												371	DNASE1L3
372	BCL10	BCL10 Immune Signaling Adaptor	6.47087												372	BCL10
373	LMNB1	Lamin B1	6.46931												373	LMNB1
374	SLC25A4	Solute Carrier Family 25 Member 4	6.45861												374	SLC25A4
375	STAT5A	Signal Transducer And Activator Of Transcription 5A	6.45725												375	STAT5A
376	BTK	Bruton Tyrosine Kinase	6.44192												376	BTK
377	BCAP31	B Cell Receptor Associated Protein 31	6.43778												377	BCAP31
378	PDCD1	Programmed Cell Death 1	6.41703												378	PDCD1
379	IL5	Interleukin 5	6.41344												379	IL5
380	MKI67	Marker Of Proliferation Ki-67	6.39463												380	MKI67
381	MAPK11	Mitogen-Activated Protein Kinase 11	6.3921												381	MAPK11
382	EPO	Erythropoietin	6.38462												382	EPO
383	NFKB2	Nuclear Factor Kappa B Subunit 2	6.3619												383	NFKB2
384	ICAM1	Intercellular Adhesion Molecule 1	6.36149												384	ICAM1
385	EZH2	Enhancer Of Zeste 2 Polycomb Repressive Complex 2 Subunit	6.35007												385	EZH2
386	BNIP3L	BCL2 Interacting Protein 3 Like	6.34739												386	BNIP3L
387	PRKD1	Protein Kinase D1	6.34478												387	PRKD1
388	IFNB1	Interferon Beta 1	6.34396												388	IFNB1
389	ATF2	Activating Transcription Factor 2	6.30333												389	ATF2
390	BMP4	Bone Morphogenetic Protein 4	6.30246												390	BMP4
391	PPP1R15A	Protein Phosphatase 1 Regulatory Subunit 15A	6.2866												391	PPP1R15A
392	SLC25A6	Solute Carrier Family 25 Member 6	6.2737												392	SLC25A6
393	YY1	YY1 Transcription Factor	6.22903												393	YY1
394	CSF2	Colony Stimulating Factor 2	6.22785												394	CSF2
395	HDAC2	Histone Deacetylase 2	6.22377												395	HDAC2
396	ATRAID	All-Trans Retinoic Acid Induced Differentiation Factor	6.22344												396	ATRAID
397	CAV1	Caveolin 1	6.21357												397	CAV1
398	STK24	Serine/Threonine Kinase 24	6.19862												398	STK24
399	CASP8AP2	Caspase 8 Associated Protein 2	6.19862												399	CASP8AP2
400	EIF2AK3	Eukaryotic Translation Initiation Factor 2 Alpha Kinase 3	6.18563												400	EIF2AK3
401	MYCN	MYCN Proto-Oncogene, BHLH Transcription Factor	6.18532												401	MYCN
402	SMAD7	SMAD Family Member 7	6.15316												402	SMAD7
403	KAT5	Lysine Acetyltransferase 5	6.15034												403	KAT5
404	REL	REL Proto-Oncogene, NF-KB Subunit	6.14963												404	REL
405	IRS1	Insulin Receptor Substrate 1	6.14916												405	IRS1
406	SLC25A5	Solute Carrier Family 25 Member 5	6.1415												406	SLC25A5
407	IL1A	Interleukin 1 Alpha	6.13411												407	IL1A
408	XBP1	X-Box Binding Protein 1	6.13276												408	XBP1
409	CD5L	CD5 Molecule Like	6.10848												409	CD5L
410	SPP1	Secreted Phosphoprotein 1	6.10014												410	SPP1
411	IGF2	Insulin Like Growth Factor 2	6.08602												411	IGF2
412	FASN	Fatty Acid Synthase	6.05631												412	FASN
413	MAP2K7	Mitogen-Activated Protein Kinase Kinase 7	6.04208												413	MAP2K7
414	SPTAN1	Spectrin Alpha, Non-Erythrocytic 1	6.04049												414	SPTAN1
415	PIK3CB	Phosphatidylinositol-4,5-Bisphosphate 3-Kinase Catalytic Subunit Beta	6.01912												415	PIK3CB
416	NDRG1	N-Myc Downstream Regulated 1	6.01651												416	NDRG1
417	HSPA8	Heat Shock Protein Family A (Hsp70) Member 8	6.01183												417	HSPA8
418	LYN	LYN Proto-Oncogene, Src Family Tyrosine Kinase	5.99384												418	LYN
419	DPF2	Double PHD Fingers 2	5.99128												419	DPF2
420	CARD8	Caspase Recruitment Domain Family Member 8	5.98962												420	CARD8
421	NTRK2	Neurotrophic Receptor Tyrosine Kinase 2	5.98631												421	NTRK2
422	C1QBP	Complement C1q Binding Protein	5.98598												422	C1QBP
423	MAPT	Microtubule Associated Protein Tau	5.98197												423	MAPT
424	LTBR	Lymphotoxin Beta Receptor	5.979												424	LTBR
425	UNC5B	Unc-5 Netrin Receptor B	5.97778												425	UNC5B
426	OLR1	Oxidized Low Density Lipoprotein Receptor 1	5.9745												426	OLR1
427	RAC1	Rac Family Small GTPase 1	5.96333												427	RAC1
428	PSEN1	Presenilin 1	5.94161												428	PSEN1
429	RASSF1	Ras Association Domain Family Member 1	5.93959												429	RASSF1
430	RNASEL	Ribonuclease L	5.92593												430	RNASEL
431	PDPK1	3-Phosphoinositide Dependent Protein Kinase 1	5.92308												431	PDPK1
432	PTK2B	Protein Tyrosine Kinase 2 Beta	5.9132												432	PTK2B
433	DAPK2	Death Associated Protein Kinase 2	5.88436												433	DAPK2
434	BCL2L15	BCL2 Like 15	5.87611												434	BCL2L15
435	CD274	CD274 Molecule	5.86196												435	CD274
436	MAP2K6	Mitogen-Activated Protein Kinase Kinase 6	5.84875												436	MAP2K6
437	PTPN11	Protein Tyrosine Phosphatase Non-Receptor Type 11	5.84652												437	PTPN11
438	CSF3	Colony Stimulating Factor 3	5.84583												438	CSF3
439	ODC1	Ornithine Decarboxylase 1	5.83954												439	ODC1
440	RELB	RELB Proto-Oncogene, NF-KB Subunit	5.82538												440	RELB
441	DAP3	Death Associated Protein 3	5.80653												441	DAP3
442	CIDEA	Cell Death Inducing DFFA Like Effector A	5.79813												442	CIDEA
443	PCSK9	Proprotein Convertase Subtilisin/Kexin Type 9	5.79198												443	PCSK9
444	BAG4	BAG Cochaperone 4	5.77604												444	BAG4
445	TRAF5	TNF Receptor Associated Factor 5	5.77382												445	TRAF5
446	TIMP1	TIMP Metallopeptidase Inhibitor 1	5.77339												446	TIMP1
447	SATB1	SATB Homeobox 1	5.77203												447	SATB1
448	HSP90AB1	Heat Shock Protein 90 Alpha Family Class B Member 1	5.76935												448	HSP90AB1
449	TSC2	TSC Complex Subunit 2	5.73792												449	TSC2
450	NLRP3	NLR Family Pyrin Domain Containing 3	5.73362												450	NLRP3
451	CD36	CD36 Molecule	5.72067												451	CD36
452	ERBB4	Erb-B2 Receptor Tyrosine Kinase 4	5.69417												452	ERBB4
453	MDM4	MDM4 Regulator Of P53	5.6904												453	MDM4
454	RBM5	RNA Binding Motif Protein 5	5.68339												454	RBM5
455	CD47	CD47 Molecule	5.67497												455	CD47
456	BAG6	BAG Cochaperone 6	5.67032												456	BAG6
457	MLKL	Mixed Lineage Kinase Domain Like Pseudokinase	5.66328												457	MLKL
458	NOX4	NADPH Oxidase 4	5.65829												458	NOX4
459	CAPN1	Calpain 1	5.6485												459	CAPN1
460	SFRP1	Secreted Frizzled Related Protein 1	5.64219												460	SFRP1
461	AURKA	Aurora Kinase A	5.63573												461	AURKA
462	SPHK2	Sphingosine Kinase 2	5.63497												462	SPHK2
463	PRKAA1	Protein Kinase AMP-Activated Catalytic Subunit Alpha 1	5.63345												463	PRKAA1
464	CIDEC	Cell Death Inducing DFFA Like Effector C	5.61223												464	CIDEC
465	AXIN1	Axin 1	5.606												465	AXIN1
466	ACHE	Acetylcholinesterase (Cartwright Blood Group)	5.59877												466	ACHE
467	UACA	Uveal Autoantigen With Coiled-Coil Domains And Ankyrin Repeats	5.58856												467	UACA
468	CDC25A	Cell Division Cycle 25A	5.58372												468	CDC25A
469	MALT1	MALT1 Paracaspase	5.57612												469	MALT1
470	DUSP1	Dual Specificity Phosphatase 1	5.57479												470	DUSP1
471	MFN2	Mitofusin 2	5.55713												471	MFN2
472	PTRH2	Peptidyl-TRNA Hydrolase 2	5.55474												472	PTRH2
473	MAPK8IP1	Mitogen-Activated Protein Kinase 8 Interacting Protein 1	5.5539												473	MAPK8IP1
474	ERBB3	Erb-B2 Receptor Tyrosine Kinase 3	5.54898												474	ERBB3
475	ALOX12	Arachidonate 12-Lipoxygenase, 12S Type	5.54205												475	ALOX12
476	MMP2	Matrix Metallopeptidase 2	5.53747												476	MMP2
477	TGFBR1	Transforming Growth Factor Beta Receptor 1	5.53478												477	TGFBR1
478	TGFA	Transforming Growth Factor Alpha	5.5318												478	TGFA
479	TYMP	Thymidine Phosphorylase	5.52976												479	TYMP
480	RET	Ret Proto-Oncogene	5.52795												480	RET
481	SH3GLB1	SH3 Domain Containing GRB2 Like, Endophilin B1	5.52435												481	SH3GLB1
482	PLEKHF1	Pleckstrin Homology And FYVE Domain Containing 1	5.52108												482	PLEKHF1
483	PIK3R2	Phosphoinositide-3-Kinase Regulatory Subunit 2	5.51219												483	PIK3R2
484	TIMP3	TIMP Metallopeptidase Inhibitor 3	5.50038												484	TIMP3
485	SFN	Stratifin	5.49239												485	SFN
486	TSPO	Translocator Protein	5.48609												486	TSPO
487	CCND3	Cyclin D3	5.48429												487	CCND3
488	APEX1	Apurinic/Apyrimidinic Endodeoxyribonuclease 1	5.48051												488	APEX1
489	GSK3A	Glycogen Synthase Kinase 3 Alpha	5.47879												489	GSK3A
490	PTPN3	Protein Tyrosine Phosphatase Non-Receptor Type 3	5.47667												490	PTPN3
491	BCL6	BCL6 Transcription Repressor	5.46508												491	BCL6
492	IL9	Interleukin 9	5.46496												492	IL9
493	RASGRP1	RAS Guanyl Releasing Protein 1	5.46242												493	RASGRP1
494	DUSP19	Dual Specificity Phosphatase 19	5.45906												494	DUSP19
495	PAK1	P21 (RAC1) Activated Kinase 1	5.45826												495	PAK1
496	PRKCQ	Protein Kinase C Theta	5.45804												496	PRKCQ
497	ATF3	Activating Transcription Factor 3	5.44728												497	ATF3
498	PRKDC	Protein Kinase, DNA-Activated, Catalytic Subunit	5.44608												498	PRKDC
499	PPARA	Peroxisome Proliferator Activated Receptor Alpha	5.43993												499	PPARA
500	RPS6KA1	Ribosomal Protein S6 Kinase A1	5.42587												500	RPS6KA1
501	JAK1	Janus Kinase 1	5.42523												501	JAK1
502	HK2	Hexokinase 2	5.40862												502	HK2
503	TRIM27	Tripartite Motif Containing 27	5.4034												503	TRIM27
504	IL17A	Interleukin 17A	5.39229												504	IL17A
505	DEDD	Death Effector Domain Containing	5.37971												505	DEDD
506	CBL	Cbl Proto-Oncogene	5.36896												506	CBL
507	ROCK1	Rho Associated Coiled-Coil Containing Protein Kinase 1	5.3679												507	ROCK1
508	CENPS	Centromere Protein S	5.36306												508	CENPS
509	IAPP	Islet Amyloid Polypeptide	5.35571												509	IAPP
510	S100A9	S100 Calcium Binding Protein A9	5.34302												510	S100A9
511	XRCC6	X-Ray Repair Cross Complementing 6	5.3421												511	XRCC6
512	TFAP2A	Transcription Factor AP-2 Alpha	5.33863												512	TFAP2A
513	NOS1	Nitric Oxide Synthase 1	5.33723												513	NOS1
514	NRG1	Neuregulin 1	5.31182												514	NRG1
515	PLEKHF2	Pleckstrin Homology And FYVE Domain Containing 2	5.29585												515	PLEKHF2
516	DNMT1	DNA Methyltransferase 1	5.29024												516	DNMT1
517	SMAD2	SMAD Family Member 2	5.28715												517	SMAD2
518	ATF4	Activating Transcription Factor 4	5.28383												518	ATF4
519	ITGB1	Integrin Subunit Beta 1	5.27786												519	ITGB1
520	DYNLL1	Dynein Light Chain LC8-Type 1	5.26876												520	DYNLL1
521	TNFRSF13B	TNF Receptor Superfamily Member 13B	5.26875												521	TNFRSF13B
522	FCMR	Fc Mu Receptor	5.24388												522	FCMR
523	CDK5R1	Cyclin Dependent Kinase 5 Regulatory Subunit 1	5.24191												523	CDK5R1
524	STPG1	Sperm Tail PG-Rich Repeat Containing 1	5.23791												524	STPG1
525	SERPINB5	Serpin Family B Member 5	5.23614												525	SERPINB5
526	UNC5A	Unc-5 Netrin Receptor A	5.23454												526	UNC5A
527	GORASP1	Golgi Reassembly Stacking Protein 1	5.23108												527	GORASP1
528	PINK1	PTEN Induced Kinase 1	5.22987												528	PINK1
529	PDGFRB	Platelet Derived Growth Factor Receptor Beta	5.2286												529	PDGFRB
530	RHOA	Ras Homolog Family Member A	5.21776												530	RHOA
531	CCL2	C-C Motif Chemokine Ligand 2	5.21409												531	CCL2
532	APC	APC Regulator Of WNT Signaling Pathway	5.20687												532	APC
533	SIAH1	Siah E3 Ubiquitin Protein Ligase 1	5.20322												533	SIAH1
534	EI24	EI24 Autophagy Associated Transmembrane Protein	5.20129												534	EI24
535	TLR3	Toll Like Receptor 3	5.19712												535	TLR3
536	VDAC2	Voltage Dependent Anion Channel 2	5.1967												536	VDAC2
537	APOE	Apolipoprotein E	5.19603												537	APOE
538	RPS27A	Ribosomal Protein S27a	5.18331												538	RPS27A
539	TIAL1	TIA1 Cytotoxic Granule Associated RNA Binding Protein Like 1	5.18011												539	TIAL1
540	CAPN2	Calpain 2	5.17825												540	CAPN2
541	MLH1	MutL Homolog 1	5.16915												541	MLH1
542	SMPD2	Sphingomyelin Phosphodiesterase 2	5.16412												542	SMPD2
543	DAD1	Defender Against Cell Death 1	5.16115												543	DAD1
544	PRKAB1	Protein Kinase AMP-Activated Non-Catalytic Subunit Beta 1	5.1604												544	PRKAB1
545	PPP2CB	Protein Phosphatase 2 Catalytic Subunit Beta	5.15873												545	PPP2CB
546	ANXA1	Annexin A1	5.14273												546	ANXA1
547	PRKCH	Protein Kinase C Eta	5.13816												547	PRKCH
548	ATF6	Activating Transcription Factor 6	5.13764												548	ATF6
549	LTA	Lymphotoxin Alpha	5.12748												549	LTA
550	BCR	BCR Activator Of RhoGEF And GTPase	5.12319												550	BCR
551	PPM1D	Protein Phosphatase, Mg2+/Mn2+ Dependent 1D	5.12055												551	PPM1D
552	GSDME	Gasdermin E	5.11614												552	GSDME
553	TNFSF13	TNF Superfamily Member 13	5.11549												553	TNFSF13
554	TMBIM6	Transmembrane BAX Inhibitor Motif Containing 6	5.11187												554	TMBIM6
555	GAS6	Growth Arrest Specific 6	5.10761												555	GAS6
556	PRDX1	Peroxiredoxin 1	5.09907												556	PRDX1
557	PHLDA1	Pleckstrin Homology Like Domain Family A Member 1	5.09714												557	PHLDA1
558	STAT5B	Signal Transducer And Activator Of Transcription 5B	5.09651												558	STAT5B
559	GCG	Glucagon	5.08836												559	GCG
560	TGFBR2	Transforming Growth Factor Beta Receptor 2	5.084												560	TGFBR2
561	PLCG1	Phospholipase C Gamma 1	5.08135												561	PLCG1
562	TAX1BP1	Tax1 Binding Protein 1	5.08131												562	TAX1BP1
563	LCN2	Lipocalin 2	5.07636												563	LCN2
564	TYMS	Thymidylate Synthetase	5.06943												564	TYMS
565	MEF2A	Myocyte Enhancer Factor 2A	5.06729												565	MEF2A
566	GIMAP5	GTPase, IMAP Family Member 5	5.05959												566	GIMAP5
567	HTT	Huntingtin	5.04955												567	HTT
568	AIMP1	Aminoacyl TRNA Synthetase Complex Interacting Multifunctional Protein 1	5.045												568	AIMP1
569	FNIP2	Folliculin Interacting Protein 2	5.04469												569	FNIP2
570	AXL	AXL Receptor Tyrosine Kinase	5.03772												570	AXL
571	CDK11B	Cyclin Dependent Kinase 11B	5.02389												571	CDK11B
572	SMAD4	SMAD Family Member 4	5.01438												572	SMAD4
573	JUND	JunD Proto-Oncogene, AP-1 Transcription Factor Subunit	5.00623												573	JUND
574	HDAC3	Histone Deacetylase 3	5.00559												574	HDAC3
575	TSC1	TSC Complex Subunit 1	5.00452												575	TSC1
576	HAX1	HCLS1 Associated Protein X-1	5.00202												576	HAX1
577	MIF	Macrophage Migration Inhibitory Factor	5.00008												577	MIF
578	S100A8	S100 Calcium Binding Protein A8	4.99472												578	S100A8
579	FAIM2	Fas Apoptotic Inhibitory Molecule 2	4.99269												579	FAIM2
580	TXN2	Thioredoxin 2	4.98943												580	TXN2
581	MEF2D	Myocyte Enhancer Factor 2D	4.98886												581	MEF2D
582	NRP1	Neuropilin 1	4.98214												582	NRP1
583	CTLA4	Cytotoxic T-Lymphocyte Associated Protein 4	4.97175												583	CTLA4
584	MAP2K2	Mitogen-Activated Protein Kinase Kinase 2	4.97044												584	MAP2K2
585	AGER	Advanced Glycosylation End-Product Specific Receptor	4.96836												585	AGER
586	GRB2	Growth Factor Receptor Bound Protein 2	4.96597												586	GRB2
587	RHOB	Ras Homolog Family Member B	4.95611												587	RHOB
588	ING1	Inhibitor Of Growth Family Member 1	4.95042												588	ING1
589	UBC	Ubiquitin C	4.9415												589	UBC
590	SOCS3	Suppressor Of Cytokine Signaling 3	4.93953												590	SOCS3
591	CD44	CD44 Molecule (Indian Blood Group)	4.93405												591	CD44
592	NUMA1	Nuclear Mitotic Apparatus Protein 1	4.93186												592	NUMA1
593	SKP2	S-Phase Kinase Associated Protein 2	4.92543												593	SKP2
594	FAIM	Fas Apoptotic Inhibitory Molecule	4.92493												594	FAIM
595	P2RX7	Purinergic Receptor P2X 7	4.91713												595	P2RX7
596	MAP2K3	Mitogen-Activated Protein Kinase Kinase 3	4.91288												596	MAP2K3
597	TUG1	Taurine Up-Regulated 1	4.91247												597	TUG1
598	SNCA	Synuclein Alpha	4.90916												598	SNCA
599	CXCR3	C-X-C Motif Chemokine Receptor 3	4.90607												599	CXCR3
600	WT1	WT1 Transcription Factor	4.88757												600	WT1
601	PPP2R2B	Protein Phosphatase 2 Regulatory Subunit Bbeta	4.88492												601	PPP2R2B
602	CSNK2A2	Casein Kinase 2 Alpha 2	4.88274												602	CSNK2A2
603	ITGAM	Integrin Subunit Alpha M	4.88187												603	ITGAM
604	ITGB4	Integrin Subunit Beta 4	4.87465												604	ITGB4
605	TNFRSF8	TNF Receptor Superfamily Member 8	4.87447												605	TNFRSF8
606	PARK7	Parkinsonism Associated Deglycase	4.87354												606	PARK7
607	IGF2R	Insulin Like Growth Factor 2 Receptor	4.8723												607	IGF2R
608	NFKBIB	NFKB Inhibitor Beta	4.87203												608	NFKBIB
609	NOD1	Nucleotide Binding Oligomerization Domain Containing 1	4.87196												609	NOD1
610	TPT1	Tumor Protein, Translationally-Controlled 1	4.87089												610	TPT1
611	IFIH1	Interferon Induced With Helicase C Domain 1	4.86832												611	IFIH1
612	THPO	Thrombopoietin	4.86052												612	THPO
613	PHLPP1	PH Domain And Leucine Rich Repeat Protein Phosphatase 1	4.85429												613	PHLPP1
614	SET	SET Nuclear Proto-Oncogene	4.84597												614	SET
615	HSP90B1	Heat Shock Protein 90 Beta Family Member 1	4.83179												615	HSP90B1
616	HBEGF	Heparin Binding EGF Like Growth Factor	4.82947												616	HBEGF
617	TNFSF15	TNF Superfamily Member 15	4.82859												617	TNFSF15
618	CREBBP	CREB Binding Protein	4.82552												618	CREBBP
619	PRDX2	Peroxiredoxin 2	4.82289												619	PRDX2
620	ZC3H12A	Zinc Finger CCCH-Type Containing 12A	4.82246												620	ZC3H12A
621	GADD45B	Growth Arrest And DNA Damage Inducible Beta	4.82012												621	GADD45B
622	GSTP1	Glutathione S-Transferase Pi 1	4.81039												622	GSTP1
623	ABCC1	ATP Binding Cassette Subfamily C Member 1	4.80815												623	ABCC1
624	TOP2A	DNA Topoisomerase II Alpha	4.80172												624	TOP2A
625	LGALS9	Galectin 9	4.79746												625	LGALS9
626	LEP	Leptin	4.79336												626	LEP
627	PSIP1	PC4 And SRSF1 Interacting Protein 1	4.79242												627	PSIP1
628	CD28	CD28 Molecule	4.78851												628	CD28
629	ALOX5	Arachidonate 5-Lipoxygenase	4.78549												629	ALOX5
630	IL7	Interleukin 7	4.78068												630	IL7
631	RARS1	Arginyl-TRNA Synthetase 1	4.77767												631	RARS1
632	PRNP	Prion Protein	4.77443												632	PRNP
633	CENPS-CORT	CENPS-CORT Readthrough	4.76715												633	CENPS-CORT
634	EIF5A	Eukaryotic Translation Initiation Factor 5A	4.76203												634	EIF5A
635	FYN	FYN Proto-Oncogene, Src Family Tyrosine Kinase	4.75904												635	FYN
636	PPIA	Peptidylprolyl Isomerase A	4.7586												636	PPIA
637	MAPK13	Mitogen-Activated Protein Kinase 13	4.74975												637	MAPK13
638	PPP1CA	Protein Phosphatase 1 Catalytic Subunit Alpha	4.7495												638	PPP1CA
639	HSF1	Heat Shock Transcription Factor 1	4.74359												639	HSF1
640	PTHLH	Parathyroid Hormone Like Hormone	4.73139												640	PTHLH
641	NR1H2	Nuclear Receptor Subfamily 1 Group H Member 2	4.72636												641	NR1H2
642	NUPR1	Nuclear Protein 1, Transcriptional Regulator	4.7252												642	NUPR1
643	RACK1	Receptor For Activated C Kinase 1	4.72122												643	RACK1
644	EPHA3	EPH Receptor A3	4.71259												644	EPHA3
645	BCL2L2-PABPN1	BCL2L2-PABPN1 Readthrough	4.70584												645	BCL2L2-PABPN1
646	ID1	Inhibitor Of DNA Binding 1	4.70391												646	ID1
647	PIM3	Pim-3 Proto-Oncogene, Serine/Threonine Kinase	4.69202												647	PIM3
648	FGFR1	Fibroblast Growth Factor Receptor 1	4.69164												648	FGFR1
649	MAP3K6	Mitogen-Activated Protein Kinase Kinase Kinase 6	4.68975												649	MAP3K6
650	HMGCR	3-Hydroxy-3-Methylglutaryl-CoA Reductase	4.67086												650	HMGCR
651	PTPRC	Protein Tyrosine Phosphatase Receptor Type C	4.66953												651	PTPRC
652	PRKCG	Protein Kinase C Gamma	4.6684												652	PRKCG
653	SFRP2	Secreted Frizzled Related Protein 2	4.66651												653	SFRP2
654	ITCH	Itchy E3 Ubiquitin Protein Ligase	4.66595												654	ITCH
655	IKBKE	Inhibitor Of Nuclear Factor Kappa B Kinase Subunit Epsilon	4.65858												655	IKBKE
656	TGFB2	Transforming Growth Factor Beta 2	4.65758												656	TGFB2
657	ETS1	ETS Proto-Oncogene 1, Transcription Factor	4.6574												657	ETS1
658	SYK	Spleen Associated Tyrosine Kinase	4.65574												658	SYK
659	MPO	Myeloperoxidase	4.65283												659	MPO
660	FIS1	Fission, Mitochondrial 1	4.65193												660	FIS1
661	MYB	MYB Proto-Oncogene, Transcription Factor	4.64816												661	MYB
662	TFRC	Transferrin Receptor	4.64236												662	TFRC
663	CCND2	Cyclin D2	4.64097												663	CCND2
664	AURKB	Aurora Kinase B	4.63089												664	AURKB
665	KLF10	KLF Transcription Factor 10	4.62646												665	KLF10
666	F2R	Coagulation Factor II Thrombin Receptor	4.62389												666	F2R
667	CTSG	Cathepsin G	4.62253												667	CTSG
668	NTRK3	Neurotrophic Receptor Tyrosine Kinase 3	4.62041												668	NTRK3
669	BMP7	Bone Morphogenetic Protein 7	4.617												669	BMP7
670	JAK3	Janus Kinase 3	4.6129												670	JAK3
671	PIM2	Pim-2 Proto-Oncogene, Serine/Threonine Kinase	4.60969												671	PIM2
672	CELF2	CUGBP Elav-Like Family Member 2	4.60366												672	CELF2
673	PKM	Pyruvate Kinase M1/2	4.59579												673	PKM
674	SOX4	SRY-Box Transcription Factor 4	4.59274												674	SOX4
675	MAVS	Mitochondrial Antiviral Signaling Protein	4.58439												675	MAVS
676	GDNF	Glial Cell Derived Neurotrophic Factor	4.58056												676	GDNF
677	IL13	Interleukin 13	4.57085												677	IL13
678	SREBF1	Sterol Regulatory Element Binding Transcription Factor 1	4.55934												678	SREBF1
679	PPM1F	Protein Phosphatase, Mg2+/Mn2+ Dependent 1F	4.55468												679	PPM1F
680	LATS2	Large Tumor Suppressor Kinase 2	4.55467												680	LATS2
681	FGF1	Fibroblast Growth Factor 1	4.55408												681	FGF1
682	FGF7	Fibroblast Growth Factor 7	4.55116												682	FGF7
683	IER3IP1	Immediate Early Response 3 Interacting Protein 1	4.54835												683	IER3IP1
684	HNRNPA1	Heterogeneous Nuclear Ribonucleoprotein A1	4.54462												684	HNRNPA1
685	EIF4E	Eukaryotic Translation Initiation Factor 4E	4.54368												685	EIF4E
686	TUBB	Tubulin Beta Class I	4.54072												686	TUBB
687	FOXP3	Forkhead Box P3	4.53596												687	FOXP3
688	ASAH2	N-Acylsphingosine Amidohydrolase 2	4.53328												688	ASAH2
689	AHR	Aryl Hydrocarbon Receptor	4.53214												689	AHR
690	MMP1	Matrix Metallopeptidase 1	4.51788												690	MMP1
691	RALBP1	RalA Binding Protein 1	4.51584												691	RALBP1
692	SIRT3	Sirtuin 3	4.51425												692	SIRT3
693	SH2D1A	SH2 Domain Containing 1A	4.51187												693	SH2D1A
694	RUNX2	RUNX Family Transcription Factor 2	4.50888												694	RUNX2
695	DNASE1	Deoxyribonuclease 1	4.49969												695	DNASE1
696	DIDO1	Death Inducer-Obliterator 1	4.4978												696	DIDO1
697	NTF3	Neurotrophin 3	4.49634												697	NTF3
698	PDGFRA	Platelet Derived Growth Factor Receptor Alpha	4.48542												698	PDGFRA
699	CUL1	Cullin 1	4.47637												699	CUL1
700	GZMA	Granzyme A	4.473												700	GZMA
701	BRCA2	BRCA2 DNA Repair Associated	4.47087												701	BRCA2
702	KMT2A	Lysine Methyltransferase 2A	4.47011												702	KMT2A
703	EIF4G2	Eukaryotic Translation Initiation Factor 4 Gamma 2	4.46206												703	EIF4G2
704	SMAD3	SMAD Family Member 3	4.45421												704	SMAD3
705	CSF1	Colony Stimulating Factor 1	4.45397												705	CSF1
706	MAX	MYC Associated Factor X	4.45265												706	MAX
707	BEX3	Brain Expressed X-Linked 3	4.45011												707	BEX3
708	WEE1	WEE1 G2 Checkpoint Kinase	4.44971												708	WEE1
709	ADIPOQ	Adiponectin, C1Q And Collagen Domain Containing	4.44702												709	ADIPOQ
710	USP7	Ubiquitin Specific Peptidase 7	4.43155												710	USP7
711	PTPN6	Protein Tyrosine Phosphatase Non-Receptor Type 6	4.43028												711	PTPN6
712	FLT1	Fms Related Receptor Tyrosine Kinase 1	4.42934												712	FLT1
713	ACP1	Acid Phosphatase 1	4.42848												713	ACP1
714	PIK3CD	Phosphatidylinositol-4,5-Bisphosphate 3-Kinase Catalytic Subunit Delta	4.42593												714	PIK3CD
715	TNFRSF11A	TNF Receptor Superfamily Member 11a	4.41854												715	TNFRSF11A
716	GLI1	GLI Family Zinc Finger 1	4.41751												716	GLI1
717	PRKACA	Protein Kinase CAMP-Activated Catalytic Subunit Alpha	4.41479												717	PRKACA
718	VDR	Vitamin D Receptor	4.40733												718	VDR
719	SPATA4	Spermatogenesis Associated 4	4.40716												719	SPATA4
720	CXCL10	C-X-C Motif Chemokine Ligand 10	4.40705												720	CXCL10
721	HUWE1	HECT, UBA And WWE Domain Containing E3 Ubiquitin Protein Ligase 1	4.40416												721	HUWE1
722	PROM1	Prominin 1	4.40295												722	PROM1
723	PLSCR1	Phospholipid Scramblase 1	4.4012												723	PLSCR1
724	HBB	Hemoglobin Subunit Beta	4.39313												724	HBB
725	PKN1	Protein Kinase N1	4.38599												725	PKN1
726	TWIST1	Twist Family BHLH Transcription Factor 1	4.38161												726	TWIST1
727	CAST	Calpastatin	4.37925												727	CAST
728	TFPT	TCF3 Fusion Partner	4.37839												728	TFPT
729	PIK3C3	Phosphatidylinositol 3-Kinase Catalytic Subunit Type 3	4.3772												729	PIK3C3
730	MSH2	MutS Homolog 2	4.37608												730	MSH2
731	PRDX5	Peroxiredoxin 5	4.37423												731	PRDX5
732	E2F3	E2F Transcription Factor 3	4.36434												732	E2F3
733	TG	Thyroglobulin	4.36303												733	TG
734	CALR	Calreticulin	4.35876												734	CALR
735	RXRA	Retinoid X Receptor Alpha	4.35182												735	RXRA
736	NDUFS4	NADH:Ubiquinone Oxidoreductase Subunit S4	4.35025												736	NDUFS4
737	NOD2	Nucleotide Binding Oligomerization Domain Containing 2	4.34995												737	NOD2
738	CARD11	Caspase Recruitment Domain Family Member 11	4.34813												738	CARD11
739	DAB2IP	DAB2 Interacting Protein	4.34626												739	DAB2IP
740	BMI1	BMI1 Proto-Oncogene, Polycomb Ring Finger	4.34385												740	BMI1
741	TICAM1	TIR Domain Containing Adaptor Molecule 1	4.34283												741	TICAM1
742	PLK3	Polo Like Kinase 3	4.34269												742	PLK3
743	PHB1	Prohibitin 1	4.34069												743	PHB1
744	DKK1	Dickkopf WNT Signaling Pathway Inhibitor 1	4.34024												744	DKK1
745	BNIP1	BCL2 Interacting Protein 1	4.33507												745	BNIP1
746	TRAF4	TNF Receptor Associated Factor 4	4.32565												746	TRAF4
747	MAGED1	MAGE Family Member D1	4.31883												747	MAGED1
748	TRIM28	Tripartite Motif Containing 28	4.31501												748	TRIM28
749	KEAP1	Kelch Like ECH Associated Protein 1	4.31041												749	KEAP1
750	HNRNPK	Heterogeneous Nuclear Ribonucleoprotein K	4.30944												750	HNRNPK
751	SFRP4	Secreted Frizzled Related Protein 4	4.30268												751	SFRP4
752	ALK	ALK Receptor Tyrosine Kinase	4.29729												752	ALK
753	EPHA2	EPH Receptor A2	4.29584												753	EPHA2
754	RNF144B	Ring Finger Protein 144B	4.29433												754	RNF144B
755	ELAVL1	ELAV Like RNA Binding Protein 1	4.28916												755	ELAVL1
756	NLRC4	NLR Family CARD Domain Containing 4	4.28876												756	NLRC4
757	FOXM1	Forkhead Box M1	4.28496												757	FOXM1
758	PSMC4	Proteasome 26S Subunit, ATPase 4	4.28219												758	PSMC4
759	CCN2	Cellular Communication Network Factor 2	4.28075												759	CCN2
760	SFPQ	Splicing Factor Proline And Glutamine Rich	4.27862												760	SFPQ
761	PSMC6	Proteasome 26S Subunit, ATPase 6	4.26591												761	PSMC6
762	PECAM1	Platelet And Endothelial Cell Adhesion Molecule 1	4.26513												762	PECAM1
763	DNAJB13	DnaJ Heat Shock Protein Family (Hsp40) Member B13	4.26236												763	DNAJB13
764	VCAM1	Vascular Cell Adhesion Molecule 1	4.26086												764	VCAM1
765	DNTT	DNA Nucleotidylexotransferase	4.2589												765	DNTT
766	PTGS1	Prostaglandin-Endoperoxide Synthase 1	4.25479												766	PTGS1
767	AREG	Amphiregulin	4.25439												767	AREG
768	PSMB8	Proteasome 20S Subunit Beta 8	4.24924												768	PSMB8
769	IFI6	Interferon Alpha Inducible Protein 6	4.24364												769	IFI6
770	G6PD	Glucose-6-Phosphate Dehydrogenase	4.23683												770	G6PD
771	HSPA9	Heat Shock Protein Family A (Hsp70) Member 9	4.23038												771	HSPA9
772	XDH	Xanthine Dehydrogenase	4.22976												772	XDH
773	MECOM	MDS1 And EVI1 Complex Locus	4.22742												773	MECOM
774	ACTB	Actin Beta	4.22442												774	ACTB
775	TFDP1	Transcription Factor Dp-1	4.21598												775	TFDP1
776	ADA	Adenosine Deaminase	4.20876												776	ADA
777	BMX	BMX Non-Receptor Tyrosine Kinase	4.20796												777	BMX
778	IRAK1	Interleukin 1 Receptor Associated Kinase 1	4.20093												778	IRAK1
779	FGFR4	Fibroblast Growth Factor Receptor 4	4.19903												779	FGFR4
780	FN1	Fibronectin 1	4.19896												780	FN1
781	THAP3	THAP Domain Containing 3	4.18879												781	THAP3
782	HTATIP2	HIV-1 Tat Interactive Protein 2	4.18498												782	HTATIP2
783	TXNIP	Thioredoxin Interacting Protein	4.18054												783	TXNIP
784	GABARAP	GABA Type A Receptor-Associated Protein	4.17151												784	GABARAP
785	MXD1	MAX Dimerization Protein 1	4.17066												785	MXD1
786	ELANE	Elastase, Neutrophil Expressed	4.16396												786	ELANE
787	PIN1	Peptidylprolyl Cis/Trans Isomerase, NIMA-Interacting 1	4.15196												787	PIN1
788	GJA1	Gap Junction Protein Alpha 1	4.15122												788	GJA1
789	EDN1	Endothelin 1	4.14904												789	EDN1
790	RFFL	Ring Finger And FYVE Like Domain Containing E3 Ubiquitin Protein Ligase	4.14856												790	RFFL
791	CYLD	CYLD Lysine 63 Deubiquitinase	4.14648												791	CYLD
792	UGCG	UDP-Glucose Ceramide Glucosyltransferase	4.14303												792	UGCG
793	CCN1	Cellular Communication Network Factor 1	4.13914												793	CCN1
794	PGR	Progesterone Receptor	4.13606												794	PGR
795	NTN1	Netrin 1	4.13505												795	NTN1
796	CCNE1	Cyclin E1	4.13216												796	CCNE1
797	SGK1	Serum/Glucocorticoid Regulated Kinase 1	4.1287												797	SGK1
798	SAV1	Salvador Family WW Domain Containing Protein 1	4.12799												798	SAV1
799	RPS6KA3	Ribosomal Protein S6 Kinase A3	4.12773												799	RPS6KA3
800	TNFRSF9	TNF Receptor Superfamily Member 9	4.12502												800	TNFRSF9
801	TIMP2	TIMP Metallopeptidase Inhibitor 2	4.12084												801	TIMP2
802	MEFV	MEFV Innate Immunity Regulator, Pyrin	4.11943												802	MEFV
803	COX5A	Cytochrome C Oxidase Subunit 5A	4.11312												803	COX5A
804	SRGN	Serglycin	4.1102												804	SRGN
805	PSMD10	Proteasome 26S Subunit, Non-ATPase 10	4.10821												805	PSMD10
806	EAF2	ELL Associated Factor 2	4.10139												806	EAF2
807	EPOR	Erythropoietin Receptor	4.09902												807	EPOR
808	RUNX1	RUNX Family Transcription Factor 1	4.09874												808	RUNX1
809	RASSF6	Ras Association Domain Family Member 6	4.09561												809	RASSF6
810	PLAUR	Plasminogen Activator, Urokinase Receptor	4.09475												810	PLAUR
811	TUBA1B	Tubulin Alpha 1b	4.09299												811	TUBA1B
812	HDAC4	Histone Deacetylase 4	4.08711												812	HDAC4
813	TAF6	TATA-Box Binding Protein Associated Factor 6	4.0853												813	TAF6
814	PSME3	Proteasome Activator Subunit 3	4.07943												814	PSME3
815	CTSL	Cathepsin L	4.07293												815	CTSL
816	PLSCR3	Phospholipid Scramblase 3	4.07045												816	PLSCR3
817	ABCG2	ATP Binding Cassette Subfamily G Member 2 (Junior Blood Group)	4.07026												817	ABCG2
818	XRCC5	X-Ray Repair Cross Complementing 5	4.06632												818	XRCC5
819	MGMT	O-6-Methylguanine-DNA Methyltransferase	4.06413												819	MGMT
820	AGAP2	ArfGAP With GTPase Domain, Ankyrin Repeat And PH Domain 2	4.06154												820	AGAP2
821	BUB1B	BUB1 Mitotic Checkpoint Serine/Threonine Kinase B	4.05491												821	BUB1B
822	PLA2G6	Phospholipase A2 Group VI	4.05168												822	PLA2G6
823	CAPNS1	Calpain Small Subunit 1	4.04607												823	CAPNS1
824	CDK11A	Cyclin Dependent Kinase 11A	4.04515												824	CDK11A
825	RUNX3	RUNX Family Transcription Factor 3	4.0443												825	RUNX3
826	CD14	CD14 Molecule	4.0436												826	CD14
827	PPARD	Peroxisome Proliferator Activated Receptor Delta	4.04256												827	PPARD
828	ILK	Integrin Linked Kinase	4.04071												828	ILK
829	CCR5	C-C Motif Chemokine Receptor 5	4.03961												829	CCR5
830	PPP3CA	Protein Phosphatase 3 Catalytic Subunit Alpha	4.03092												830	PPP3CA
831	STAT6	Signal Transducer And Activator Of Transcription 6	4.02095												831	STAT6
832	PPP2R1A	Protein Phosphatase 2 Scaffold Subunit Aalpha	4.01512												832	PPP2R1A
833	GSDMD	Gasdermin D	4.01088												833	GSDMD
834	GNRH1	Gonadotropin Releasing Hormone 1	4.01025												834	GNRH1
835	PIK3R3	Phosphoinositide-3-Kinase Regulatory Subunit 3	4.00912												835	PIK3R3
836	DUT	Deoxyuridine Triphosphatase	4.00836												836	DUT
837	TNFRSF4	TNF Receptor Superfamily Member 4	4.00646												837	TNFRSF4
838	PTGES	Prostaglandin E Synthase	4.00617												838	PTGES
839	SMPD3	Sphingomyelin Phosphodiesterase 3	4.00527												839	SMPD3
840	STUB1	STIP1 Homology And U-Box Containing Protein 1	4.00498												840	STUB1
841	ADM	Adrenomedullin	4.00255												841	ADM
842	ALPP	Alkaline Phosphatase, Placental	4.00076												842	ALPP
843	CIDEB	Cell Death Inducing DFFA Like Effector B	3.99266												843	CIDEB
844	FBXW7	F-Box And WD Repeat Domain Containing 7	3.99262												844	FBXW7
845	F3	Coagulation Factor III, Tissue Factor	3.98647												845	F3
846	NDRG2	NDRG Family Member 2	3.98145												846	NDRG2
847	CRP	C-Reactive Protein	3.97699												847	CRP
848	GH1	Growth Hormone 1	3.97559												848	GH1
849	CCN4	Cellular Communication Network Factor 4	3.97516												849	CCN4
850	NCL	Nucleolin	3.9744												850	NCL
851	HSPB2	Heat Shock Protein Family B (Small) Member 2	3.96811												851	HSPB2
852	CD69	CD69 Molecule	3.95683												852	CD69
853	LATS1	Large Tumor Suppressor Kinase 1	3.95679												853	LATS1
854	PPP3CC	Protein Phosphatase 3 Catalytic Subunit Gamma	3.95674												854	PPP3CC
855	SFRP5	Secreted Frizzled Related Protein 5	3.95606												855	SFRP5
856	EZR	Ezrin	3.94994												856	EZR
857	PSMC5	Proteasome 26S Subunit, ATPase 5	3.94752												857	PSMC5
858	GFER	Growth Factor, Augmenter Of Liver Regeneration	3.94548												858	GFER
859	FLT4	Fms Related Receptor Tyrosine Kinase 4	3.94359												859	FLT4
860	SERPINF1	Serpin Family F Member 1	3.93981												860	SERPINF1
861	KLF11	KLF Transcription Factor 11	3.93852												861	KLF11
862	DCC	DCC Netrin 1 Receptor	3.93736												862	DCC
863	KLF6	KLF Transcription Factor 6	3.93161												863	KLF6
864	PLA2G4A	Phospholipase A2 Group IVA	3.92928												864	PLA2G4A
865	ANGPT2	Angiopoietin 2	3.92437												865	ANGPT2
866	TSC22D1	TSC22 Domain Family Member 1	3.92269												866	TSC22D1
867	XPO1	Exportin 1	3.92118												867	XPO1
868	INPP5D	Inositol Polyphosphate-5-Phosphatase D	3.91962												868	INPP5D
869	S100A4	S100 Calcium Binding Protein A4	3.91751												869	S100A4
870	NFATC1	Nuclear Factor Of Activated T Cells 1	3.91549												870	NFATC1
871	S100B	S100 Calcium Binding Protein B	3.91081												871	S100B
872	ITGB2	Integrin Subunit Beta 2	3.90677												872	ITGB2
873	IL7R	Interleukin 7 Receptor	3.90076												873	IL7R
874	MAPK7	Mitogen-Activated Protein Kinase 7	3.89939												874	MAPK7
875	RALA	RAS Like Proto-Oncogene A	3.89261												875	RALA
876	PDCD2	Programmed Cell Death 2	3.8914												876	PDCD2
877	HDGF	Heparin Binding Growth Factor	3.89049												877	HDGF
878	VHL	Von Hippel-Lindau Tumor Suppressor	3.88348												878	VHL
879	HDAC6	Histone Deacetylase 6	3.87764												879	HDAC6
880	ITGB3BP	Integrin Subunit Beta 3 Binding Protein	3.87372												880	ITGB3BP
881	TP53BP1	Tumor Protein P53 Binding Protein 1	3.87274												881	TP53BP1
882	SHH	Sonic Hedgehog Signaling Molecule	3.86458												882	SHH
883	IL1R1	Interleukin 1 Receptor Type 1	3.86245												883	IL1R1
884	MTDH	Metadherin	3.8611												884	MTDH
885	BCAR1	BCAR1 Scaffold Protein, Cas Family Member	3.86063												885	BCAR1
886	IDO1	Indoleamine 2,3-Dioxygenase 1	3.84985												886	IDO1
887	CALM1	Calmodulin 1	3.84868												887	CALM1
888	SOS1	SOS Ras/Rac Guanine Nucleotide Exchange Factor 1	3.84843												888	SOS1
889	HMGA2	High Mobility Group AT-Hook 2	3.84822												889	HMGA2
890	DAP	Death Associated Protein	3.84684												890	DAP
891	SLK	STE20 Like Kinase	3.84378												891	SLK
892	DEDD2	Death Effector Domain Containing 2	3.83061												892	DEDD2
893	ZFAT	Zinc Finger And AT-Hook Domain Containing	3.82852												893	ZFAT
894	ETS2	ETS Proto-Oncogene 2, Transcription Factor	3.81858												894	ETS2
895	KRIT1	KRIT1 Ankyrin Repeat Containing	3.81856												895	KRIT1
896	PSMC2	Proteasome 26S Subunit, ATPase 2	3.8168												896	PSMC2
897	PRL	Prolactin	3.81173												897	PRL
898	PPP2R5C	Protein Phosphatase 2 Regulatory Subunit B'Gamma	3.80621												898	PPP2R5C
899	MAPK12	Mitogen-Activated Protein Kinase 12	3.80194												899	MAPK12
900	CD247	CD247 Molecule	3.79983												900	CD247
901	ELK1	ETS Transcription Factor ELK1	3.79677												901	ELK1
902	TNFAIP8	TNF Alpha Induced Protein 8	3.79542												902	TNFAIP8
903	DNAJA1	DnaJ Heat Shock Protein Family (Hsp40) Member A1	3.78796												903	DNAJA1
904	CCL5	C-C Motif Chemokine Ligand 5	3.78596												904	CCL5
905	ATP2A2	ATPase Sarcoplasmic/Endoplasmic Reticulum Ca2+ Transporting 2	3.78459												905	ATP2A2
906	APIP	APAF1 Interacting Protein	3.78395												906	APIP
907	CDIP1	Cell Death Inducing P53 Target 1	3.78214												907	CDIP1
908	ITGAV	Integrin Subunit Alpha V	3.78141												908	ITGAV
909	FEM1B	Fem-1 Homolog B	3.77568												909	FEM1B
910	LRBA	LPS Responsive Beige-Like Anchor Protein	3.7717												910	LRBA
911	EIF4EBP1	Eukaryotic Translation Initiation Factor 4E Binding Protein 1	3.77035												911	EIF4EBP1
912	UBD	Ubiquitin D	3.7669												912	UBD
913	DHCR24	24-Dehydrocholesterol Reductase	3.76665												913	DHCR24
914	USP10	Ubiquitin Specific Peptidase 10	3.76507												914	USP10
915	MMP7	Matrix Metallopeptidase 7	3.76432												915	MMP7
916	TMBIM4	Transmembrane BAX Inhibitor Motif Containing 4	3.76399												916	TMBIM4
917	KAT2B	Lysine Acetyltransferase 2B	3.7568												917	KAT2B
918	CRYAB	Crystallin Alpha B	3.75268												918	CRYAB
919	RAD21	RAD21 Cohesin Complex Component	3.75135												919	RAD21
920	CTNNA1	Catenin Alpha 1	3.75018												920	CTNNA1
921	KPNB1	Karyopherin Subunit Beta 1	3.749												921	KPNB1
922	MYD88	MYD88 Innate Immune Signal Transduction Adaptor	3.74849												922	MYD88
923	RNF13	Ring Finger Protein 13	3.74523												923	RNF13
924	CR2	Complement C3d Receptor 2	3.73864												924	CR2
925	CD19	CD19 Molecule	3.7357												925	CD19
926	PLAU	Plasminogen Activator, Urokinase	3.73533												926	PLAU
927	MAPKAPK2	MAPK Activated Protein Kinase 2	3.73294												927	MAPKAPK2
928	WNT1	Wnt Family Member 1	3.73275												928	WNT1
929	CCR7	C-C Motif Chemokine Receptor 7	3.73263												929	CCR7
930	MAP3K15	Mitogen-Activated Protein Kinase Kinase Kinase 15	3.73092												930	MAP3K15
931	CEACAM1	CEA Cell Adhesion Molecule 1	3.72851												931	CEACAM1
932	PDK1	Pyruvate Dehydrogenase Kinase 1	3.72362												932	PDK1
933	NAMPT	Nicotinamide Phosphoribosyltransferase	3.72043												933	NAMPT
934	GPX1	Glutathione Peroxidase 1	3.71522												934	GPX1
935	PSEN2	Presenilin 2	3.71413												935	PSEN2
936	ANXA2	Annexin A2	3.7138												936	ANXA2
937	VEGFC	Vascular Endothelial Growth Factor C	3.70991												937	VEGFC
938	TP53INP1	Tumor Protein P53 Inducible Nuclear Protein 1	3.7063												938	TP53INP1
939	KRT8	Keratin 8	3.70459												939	KRT8
940	IL6ST	Interleukin 6 Cytokine Family Signal Transducer	3.70076												940	IL6ST
941	THAP2	THAP Domain Containing 2	3.69988												941	THAP2
942	BSG	Basigin (Ok Blood Group)	3.69877												942	BSG
943	GAS1	Growth Arrest Specific 1	3.69782												943	GAS1
944	PTTG1	PTTG1 Regulator Of Sister Chromatid Separation, Securin	3.697												944	PTTG1
945	CLN3	CLN3 Lysosomal/Endosomal Transmembrane Protein, Battenin	3.69557												945	CLN3
946	TKT	Transketolase	3.69204												946	TKT
947	UBE2D1	Ubiquitin Conjugating Enzyme E2 D1	3.68951												947	UBE2D1
948	BARD1	BRCA1 Associated RING Domain 1	3.68536												948	BARD1
949	MT-CYB	Mitochondrially Encoded Cytochrome B	3.68115												949	MT-CYB
950	RAD51	RAD51 Recombinase	3.68051												950	RAD51
951	CAMK2G	Calcium/Calmodulin Dependent Protein Kinase II Gamma	3.6803												951	CAMK2G
952	ING4	Inhibitor Of Growth Family Member 4	3.67903												952	ING4
953	SLC2A1	Solute Carrier Family 2 Member 1	3.67604												953	SLC2A1
954	HYOU1	Hypoxia Up-Regulated 1	3.67535												954	HYOU1
955	LALBA	Lactalbumin Alpha	3.67439												955	LALBA
956	FOXA1	Forkhead Box A1	3.6728												956	FOXA1
957	ITIH4	Inter-Alpha-Trypsin Inhibitor Heavy Chain 4	3.67261												957	ITIH4
958	DDX5	DEAD-Box Helicase 5	3.66775												958	DDX5
959	GSR	Glutathione-Disulfide Reductase	3.66637												959	GSR
960	GNRH2	Gonadotropin Releasing Hormone 2	3.66296												960	GNRH2
961	FKBP8	FKBP Prolyl Isomerase 8	3.66261												961	FKBP8
962	UNC5D	Unc-5 Netrin Receptor D	3.66242												962	UNC5D
963	MAF	MAF BZIP Transcription Factor	3.66184												963	MAF
964	TTF2	Transcription Termination Factor 2	3.66171												964	TTF2
965	SNAI2	Snail Family Transcriptional Repressor 2	3.65941												965	SNAI2
966	RARG	Retinoic Acid Receptor Gamma	3.65706												966	RARG
967	EBAG9	Estrogen Receptor Binding Site Associated Antigen 9	3.65032												967	EBAG9
968	CYP2E1	Cytochrome P450 Family 2 Subfamily E Member 1	3.64862												968	CYP2E1
969	PDCD7	Programmed Cell Death 7	3.64241												969	PDCD7
970	CDK7	Cyclin Dependent Kinase 7	3.64189												970	CDK7
971	GAB1	GRB2 Associated Binding Protein 1	3.63939												971	GAB1
972	TNFRSF13C	TNF Receptor Superfamily Member 13C	3.63853												972	TNFRSF13C
973	KLK3	Kallikrein Related Peptidase 3	3.62673												973	KLK3
974	ARRB2	Arrestin Beta 2	3.6245												974	ARRB2
975	HSD17B10	Hydroxysteroid 17-Beta Dehydrogenase 10	3.62234												975	HSD17B10
976	GHRL	Ghrelin And Obestatin Prepropeptide	3.62117												976	GHRL
977	PHLPP2	PH Domain And Leucine Rich Repeat Protein Phosphatase 2	3.62039												977	PHLPP2
978	SERPINE1	Serpin Family E Member 1	3.61959												978	SERPINE1
979	MAGEH1	MAGE Family Member H1	3.61782												979	MAGEH1
980	FOXP2	Forkhead Box P2	3.61711												980	FOXP2
981	PPP3CB	Protein Phosphatase 3 Catalytic Subunit Beta	3.60957												981	PPP3CB
982	PRKAR1A	Protein Kinase CAMP-Dependent Type I Regulatory Subunit Alpha	3.60801												982	PRKAR1A
983	RPS6KA2	Ribosomal Protein S6 Kinase A2	3.60656												983	RPS6KA2
984	INSR	Insulin Receptor	3.60245												984	INSR
985	GPER1	G Protein-Coupled Estrogen Receptor 1	3.60173												985	GPER1
986	PSMD2	Proteasome 26S Subunit Ubiquitin Receptor, Non-ATPase 2	3.59991												986	PSMD2
987	ATP8A1	ATPase Phospholipid Transporting 8A1	3.59514												987	ATP8A1
988	SEMA3A	Semaphorin 3A	3.59299												988	SEMA3A
989	PLG	Plasminogen	3.59159												989	PLG
990	MMP14	Matrix Metallopeptidase 14	3.59052												990	MMP14
991	JADE1	Jade Family PHD Finger 1	3.58891												991	JADE1
992	MYLK	Myosin Light Chain Kinase	3.58865												992	MYLK
993	PPM1L	Protein Phosphatase, Mg2+/Mn2+ Dependent 1L	3.58733												993	PPM1L
994	HLA-G	Major Histocompatibility Complex, Class I, G	3.58725												994	HLA-G
995	PGF	Placental Growth Factor	3.58609												995	PGF
996	SELE	Selectin E	3.58347												996	SELE
997	AGTR1	Angiotensin II Receptor Type 1	3.58216												997	AGTR1
998	CFTR	CF Transmembrane Conductance Regulator	3.57984												998	CFTR
999	SRF	Serum Response Factor	3.57777												999	SRF
1000	CIB1	Calcium And Integrin Binding 1	3.57632												1000	CIB1
1001	SOX2	SRY-Box Transcription Factor 2	3.57472												1001	SOX2
1002	TAT	Tyrosine Aminotransferase	3.56979												1002	TAT
1003	PPM1A	Protein Phosphatase, Mg2+/Mn2+ Dependent 1A	3.56797												1003	PPM1A
1004	MUC1	Mucin 1, Cell Surface Associated	3.56756												1004	MUC1
1005	PPARGC1A	PPARG Coactivator 1 Alpha	3.5675												1005	PPARGC1A
1006	HLA-B	Major Histocompatibility Complex, Class I, B	3.56721												1006	HLA-B
1007	HSPA1B	Heat Shock Protein Family A (Hsp70) Member 1B	3.5668												1007	HSPA1B
1008	RUVBL2	RuvB Like AAA ATPase 2	3.5634												1008	RUVBL2
1009	BCLAF1	BCL2 Associated Transcription Factor 1	3.55831												1009	BCLAF1
1010	NLRP10	NLR Family Pyrin Domain Containing 10	3.55537												1010	NLRP10
1011	SAP18	Sin3A Associated Protein 18	3.54872												1011	SAP18
1012	RTN4	Reticulon 4	3.54793												1012	RTN4
1013	RASSF5	Ras Association Domain Family Member 5	3.54209												1013	RASSF5
1014	ANGPT1	Angiopoietin 1	3.5405												1014	ANGPT1
1015	KLLN	Killin, P53 Regulated DNA Replication Inhibitor	3.53561												1015	KLLN
1016	CD8A	CD8 Subunit Alpha	3.53459												1016	CD8A
1017	PEBP4	Phosphatidylethanolamine Binding Protein 4	3.53359												1017	PEBP4
1018	ING3	Inhibitor Of Growth Family Member 3	3.52888												1018	ING3
1019	NFKBIE	NFKB Inhibitor Epsilon	3.52713												1019	NFKBIE
1020	PARM1	Prostate Androgen-Regulated Mucin-Like Protein 1	3.52649												1020	PARM1
1021	HELLS	Helicase, Lymphoid Specific	3.52547												1021	HELLS
1022	TNFRSF17	TNF Receptor Superfamily Member 17	3.5183												1022	TNFRSF17
1023	NUDT6	Nudix Hydrolase 6	3.51472												1023	NUDT6
1024	CLSPN	Claspin	3.5112												1024	CLSPN
1025	YBX1	Y-Box Binding Protein 1	3.50876												1025	YBX1
1026	GOLGA2	Golgin A2	3.50707												1026	GOLGA2
1027	PPID	Peptidylprolyl Isomerase D	3.50421												1027	PPID
1028	EPAS1	Endothelial PAS Domain Protein 1	3.50325												1028	EPAS1
1029	RNPS1	RNA Binding Protein With Serine Rich Domain 1	3.49993												1029	RNPS1
1030	SH3KBP1	SH3 Domain Containing Kinase Binding Protein 1	3.4918												1030	SH3KBP1
1031	ADK	Adenosine Kinase	3.49155												1031	ADK
1032	OSMR	Oncostatin M Receptor	3.48737												1032	OSMR
1033	CNR1	Cannabinoid Receptor 1	3.48602												1033	CNR1
1034	CD70	CD70 Molecule	3.48432												1034	CD70
1035	PEG3	Paternally Expressed 3	3.48405												1035	PEG3
1036	OGG1	8-Oxoguanine DNA Glycosylase	3.48312												1036	OGG1
1037	NBN	Nibrin	3.48225												1037	NBN
1038	ID3	Inhibitor Of DNA Binding 3	3.48126												1038	ID3
1039	NDUFA13	NADH:Ubiquinone Oxidoreductase Subunit A13	3.48121												1039	NDUFA13
1040	SIRT6	Sirtuin 6	3.47452												1040	SIRT6
1041	RNF41	Ring Finger Protein 41	3.47154												1041	RNF41
1042	ITGA6	Integrin Subunit Alpha 6	3.46852												1042	ITGA6
1043	ACTA1	Actin Alpha 1, Skeletal Muscle	3.46788												1043	ACTA1
1044	ZAP70	Zeta Chain Of T Cell Receptor Associated Protein Kinase 70	3.46002												1044	ZAP70
1045	GRAMD4	GRAM Domain Containing 4	3.45548												1045	GRAMD4
1046	TNIP2	TNFAIP3 Interacting Protein 2	3.45013												1046	TNIP2
1047	NOTCH2	Notch Receptor 2	3.44877												1047	NOTCH2
1048	SERPINB9	Serpin Family B Member 9	3.44674												1048	SERPINB9
1049	PTPMT1	Protein Tyrosine Phosphatase Mitochondrial 1	3.44491												1049	PTPMT1
1050	PRODH	Proline Dehydrogenase 1	3.4432												1050	PRODH
1051	CCNG1	Cyclin G1	3.44036												1051	CCNG1
1052	ARHGDIB	Rho GDP Dissociation Inhibitor Beta	3.44024												1052	ARHGDIB
1053	KLF4	KLF Transcription Factor 4	3.43303												1053	KLF4
1054	SOCS1	Suppressor Of Cytokine Signaling 1	3.43049												1054	SOCS1
1055	UBE2K	Ubiquitin Conjugating Enzyme E2 K	3.42951												1055	UBE2K
1056	DEK	DEK Proto-Oncogene	3.4205												1056	DEK
1057	SMN1	Survival Of Motor Neuron 1, Telomeric	3.41917												1057	SMN1
1058	GNAS	GNAS Complex Locus	3.41845												1058	GNAS
1059	MCM2	Minichromosome Maintenance Complex Component 2	3.41686												1059	MCM2
1060	PDGFB	Platelet Derived Growth Factor Subunit B	3.41591												1060	PDGFB
1061	TP53I3	Tumor Protein P53 Inducible Protein 3	3.41036												1061	TP53I3
1062	SHISA5	Shisa Family Member 5	3.40948												1062	SHISA5
1063	PHLDA2	Pleckstrin Homology Like Domain Family A Member 2	3.40876												1063	PHLDA2
1064	IFT57	Intraflagellar Transport 57	3.4086												1064	IFT57
1065	FGF14	Fibroblast Growth Factor 14	3.40852												1065	FGF14
1066	CYP1B1	Cytochrome P450 Family 1 Subfamily B Member 1	3.40634												1066	CYP1B1
1067	PXN	Paxillin	3.40192												1067	PXN
1068	E2F2	E2F Transcription Factor 2	3.40134												1068	E2F2
1069	GLRX2	Glutaredoxin 2	3.40117												1069	GLRX2
1070	HLA-A	Major Histocompatibility Complex, Class I, A	3.39961												1070	HLA-A
1071	MDC1	Mediator Of DNA Damage Checkpoint 1	3.39924												1071	MDC1
1072	IL6R	Interleukin 6 Receptor	3.39842												1072	IL6R
1073	U2AF1	U2 Small Nuclear RNA Auxiliary Factor 1	3.398												1073	U2AF1
1074	WWTR1	WW Domain Containing Transcription Regulator 1	3.39521												1074	WWTR1
1075	NRP2	Neuropilin 2	3.39497												1075	NRP2
1076	NOTCH3	Notch Receptor 3	3.39329												1076	NOTCH3
1077	GZMM	Granzyme M	3.39096												1077	GZMM
1078	CD80	CD80 Molecule	3.39093												1078	CD80
1079	CEBPA	CCAAT Enhancer Binding Protein Alpha	3.38939												1079	CEBPA
1080	IVL	Involucrin	3.38887												1080	IVL
1081	HMGB2	High Mobility Group Box 2	3.3871												1081	HMGB2
1082	HIPK3	Homeodomain Interacting Protein Kinase 3	3.38612												1082	HIPK3
1083	ASAH1	N-Acylsphingosine Amidohydrolase 1	3.38598												1083	ASAH1
1084	CIP2A	Cellular Inhibitor Of PP2A	3.38542												1084	CIP2A
1085	ALOX15	Arachidonate 15-Lipoxygenase	3.38528												1085	ALOX15
1086	PPT1	Palmitoyl-Protein Thioesterase 1	3.38427												1086	PPT1
1087	NFATC2	Nuclear Factor Of Activated T Cells 2	3.38387												1087	NFATC2
1088	PSMD4	Proteasome 26S Subunit Ubiquitin Receptor, Non-ATPase 4	3.38326												1088	PSMD4
1089	ITPR3	Inositol 1,4,5-Trisphosphate Receptor Type 3	3.3829												1089	ITPR3
1090	CHI3L1	Chitinase 3 Like 1	3.3803												1090	CHI3L1
1091	CFL1	Cofilin 1	3.37772												1091	CFL1
1092	CANX	Calnexin	3.37684												1092	CANX
1093	SELP	Selectin P	3.37321												1093	SELP
1094	SLC9A1	Solute Carrier Family 9 Member A1	3.37312												1094	SLC9A1
1095	GAST	Gastrin	3.37024												1095	GAST
1096	ACVR1C	Activin A Receptor Type 1C	3.36797												1096	ACVR1C
1097	STEAP3	STEAP3 Metalloreductase	3.36235												1097	STEAP3
1098	MAP2K5	Mitogen-Activated Protein Kinase Kinase 5	3.36184												1098	MAP2K5
1099	EEF1A1	Eukaryotic Translation Elongation Factor 1 Alpha 1	3.36135												1099	EEF1A1
1100	BEX2	Brain Expressed X-Linked 2	3.36131												1100	BEX2
1101	IL21	Interleukin 21	3.35883												1101	IL21
1102	GDF2	Growth Differentiation Factor 2	3.35776												1102	GDF2
1103	JUP	Junction Plakoglobin	3.35409												1103	JUP
1104	PSMD1	Proteasome 26S Subunit, Non-ATPase 1	3.35298												1104	PSMD1
1105	RTN3	Reticulon 3	3.35173												1105	RTN3
1106	UHRF1	Ubiquitin Like With PHD And Ring Finger Domains 1	3.34601												1106	UHRF1
1107	PEG10	Paternally Expressed 10	3.34592												1107	PEG10
1108	XRCC1	X-Ray Repair Cross Complementing 1	3.34552												1108	XRCC1
1109	SPATA3	Spermatogenesis Associated 3	3.34459												1109	SPATA3
1110	LMTK2	Lemur Tyrosine Kinase 2	3.3431												1110	LMTK2
1111	RNF31	Ring Finger Protein 31	3.34123												1111	RNF31
1112	PSMC3	Proteasome 26S Subunit, ATPase 3	3.33807												1112	PSMC3
1113	PPP5C	Protein Phosphatase 5 Catalytic Subunit	3.33486												1113	PPP5C
1114	OMA1	OMA1 Zinc Metallopeptidase	3.33324												1114	OMA1
1115	DRAM1	DNA Damage Regulated Autophagy Modulator 1	3.32982												1115	DRAM1
1116	PTN	Pleiotrophin	3.3291												1116	PTN
1117	TPP2	Tripeptidyl Peptidase 2	3.32832												1117	TPP2
1118	HLA-DQB1	Major Histocompatibility Complex, Class II, DQ Beta 1	3.32824												1118	HLA-DQB1
1119	SOAT1	Sterol O-Acyltransferase 1	3.32746												1119	SOAT1
1120	CDC42	Cell Division Cycle 42	3.32736												1120	CDC42
1121	PRTN3	Proteinase 3	3.32724												1121	PRTN3
1122	FASTK	Fas Activated Serine/Threonine Kinase	3.32665												1122	FASTK
1123	SLC25A11	Solute Carrier Family 25 Member 11	3.32648												1123	SLC25A11
1124	HIPK1	Homeodomain Interacting Protein Kinase 1	3.32281												1124	HIPK1
1125	ARNT	Aryl Hydrocarbon Receptor Nuclear Translocator	3.32142												1125	ARNT
1126	CERKL	Ceramide Kinase Like	3.315												1126	CERKL
1127	IRF4	Interferon Regulatory Factor 4	3.31431												1127	IRF4
1128	CNR2	Cannabinoid Receptor 2	3.31236												1128	CNR2
1129	EIF4G1	Eukaryotic Translation Initiation Factor 4 Gamma 1	3.30948												1129	EIF4G1
1130	GATA4	GATA Binding Protein 4	3.30888												1130	GATA4
1131	SEMA5A	Semaphorin 5A	3.30038												1131	SEMA5A
1132	MAD2L1	Mitotic Arrest Deficient 2 Like 1	3.29983												1132	MAD2L1
1133	VCP	Valosin Containing Protein	3.29665												1133	VCP
1134	STMN1	Stathmin 1	3.29573												1134	STMN1
1135	ALB	Albumin	3.29262												1135	ALB
1136	PARL	Presenilin Associated Rhomboid Like	3.28875												1136	PARL
1137	MOB1A	MOB Kinase Activator 1A	3.2869												1137	MOB1A
1138	TRPV1	Transient Receptor Potential Cation Channel Subfamily V Member 1	3.2861												1138	TRPV1
1139	TUBB3	Tubulin Beta 3 Class III	3.28595												1139	TUBB3
1140	CARD14	Caspase Recruitment Domain Family Member 14	3.28546												1140	CARD14
1141	FAP	Fibroblast Activation Protein Alpha	3.28462												1141	FAP
1142	IRS2	Insulin Receptor Substrate 2	3.28387												1142	IRS2
1143	HLA-C	Major Histocompatibility Complex, Class I, C	3.28271												1143	HLA-C
1144	UBB	Ubiquitin B	3.28008												1144	UBB
1145	DCK	Deoxycytidine Kinase	3.27904												1145	DCK
1146	IRF7	Interferon Regulatory Factor 7	3.27833												1146	IRF7
1147	MAP1LC3A	Microtubule Associated Protein 1 Light Chain 3 Alpha	3.27819												1147	MAP1LC3A
1148	PPP3R1	Protein Phosphatase 3 Regulatory Subunit B, Alpha	3.27806												1148	PPP3R1
1149	RPS16	Ribosomal Protein S16	3.27673												1149	RPS16
1150	P4HB	Prolyl 4-Hydroxylase Subunit Beta	3.27664												1150	P4HB
1151	NME6	NME/NM23 Nucleoside Diphosphate Kinase 6	3.27664												1151	NME6
1152	HCK	HCK Proto-Oncogene, Src Family Tyrosine Kinase	3.27483												1152	HCK
1153	GADD45G	Growth Arrest And DNA Damage Inducible Gamma	3.27428												1153	GADD45G
1154	ERCC2	ERCC Excision Repair 2, TFIIH Core Complex Helicase Subunit	3.27424												1154	ERCC2
1155	CDH2	Cadherin 2	3.27153												1155	CDH2
1156	APBB1	Amyloid Beta Precursor Protein Binding Family B Member 1	3.26752												1156	APBB1
1157	ANP32A	Acidic Nuclear Phosphoprotein 32 Family Member A	3.26427												1157	ANP32A
1158	COL4A2	Collagen Type IV Alpha 2 Chain	3.264												1158	COL4A2
1159	KL	Klotho	3.26343												1159	KL
1160	PRKG1	Protein Kinase CGMP-Dependent 1	3.2622												1160	PRKG1
1161	NME1	NME/NM23 Nucleoside Diphosphate Kinase 1	3.2615												1161	NME1
1162	DSG1	Desmoglein 1	3.26087												1162	DSG1
1163	EGLN3	Egl-9 Family Hypoxia Inducible Factor 3	3.25953												1163	EGLN3
1164	ARRB1	Arrestin Beta 1	3.25949												1164	ARRB1
1165	HOXA5	Homeobox A5	3.25694												1165	HOXA5
1166	PLEKHO1	Pleckstrin Homology Domain Containing O1	3.24892												1166	PLEKHO1
1167	TNFSF4	TNF Superfamily Member 4	3.24855												1167	TNFSF4
1168	LTF	Lactotransferrin	3.24673												1168	LTF
1169	MELK	Maternal Embryonic Leucine Zipper Kinase	3.24401												1169	MELK
1170	KLF5	KLF Transcription Factor 5	3.24285												1170	KLF5
1171	CDK9	Cyclin Dependent Kinase 9	3.24237												1171	CDK9
1172	UBE3A	Ubiquitin Protein Ligase E3A	3.2412												1172	UBE3A
1173	PSMD13	Proteasome 26S Subunit, Non-ATPase 13	3.23925												1173	PSMD13
1174	SIX1	SIX Homeobox 1	3.23784												1174	SIX1
1175	IL1RN	Interleukin 1 Receptor Antagonist	3.236												1175	IL1RN
1176	HDAC7	Histone Deacetylase 7	3.23295												1176	HDAC7
1177	CALM2	Calmodulin 2	3.23217												1177	CALM2
1178	DKK3	Dickkopf WNT Signaling Pathway Inhibitor 3	3.23096												1178	DKK3
1179	AFP	Alpha Fetoprotein	3.23032												1179	AFP
1180	MAP3K2	Mitogen-Activated Protein Kinase Kinase Kinase 2	3.22696												1180	MAP3K2
1181	PRDX6	Peroxiredoxin 6	3.22645												1181	PRDX6
1182	CYP1A1	Cytochrome P450 Family 1 Subfamily A Member 1	3.22564												1182	CYP1A1
1183	PAX3	Paired Box 3	3.22292												1183	PAX3
1184	CTRL	Chymotrypsin Like	3.22241												1184	CTRL
1185	CERK	Ceramide Kinase	3.2222												1185	CERK
1186	EIF3F	Eukaryotic Translation Initiation Factor 3 Subunit F	3.21451												1186	EIF3F
1187	TAB1	TGF-Beta Activated Kinase 1 (MAP3K7) Binding Protein 1	3.21353												1187	TAB1
1188	FGF4	Fibroblast Growth Factor 4	3.21333												1188	FGF4
1189	RUVBL1	RuvB Like AAA ATPase 1	3.21094												1189	RUVBL1
1190	RBX1	Ring-Box 1	3.2109												1190	RBX1
1191	DSP	Desmoplakin	3.20848												1191	DSP
1192	DPP4	Dipeptidyl Peptidase 4	3.20461												1192	DPP4
1193	NGB	Neuroglobin	3.2044												1193	NGB
1194	CSRNP3	Cysteine And Serine Rich Nuclear Protein 3	3.20436												1194	CSRNP3
1195	H1-5	H1.5 Linker Histone, Cluster Member	3.19793												1195	H1-5
1196	MUC4	Mucin 4, Cell Surface Associated	3.1962												1196	MUC4
1197	ERCC1	ERCC Excision Repair 1, Endonuclease Non-Catalytic Subunit	3.18921												1197	ERCC1
1198	TXNRD1	Thioredoxin Reductase 1	3.18861												1198	TXNRD1
1199	SRSF2	Serine And Arginine Rich Splicing Factor 2	3.18805												1199	SRSF2
1200	STK26	Serine/Threonine Kinase 26	3.18567												1200	STK26
1201	HSPG2	Heparan Sulfate Proteoglycan 2	3.1782												1201	HSPG2
1202	GLO1	Glyoxalase I	3.1764												1202	GLO1
1203	UBE2D3	Ubiquitin Conjugating Enzyme E2 D3	3.17597												1203	UBE2D3
1204	IGFBP5	Insulin Like Growth Factor Binding Protein 5	3.17414												1204	IGFBP5
1205	IFNA2	Interferon Alpha 2	3.1734												1205	IFNA2
1206	TGIF1	TGFB Induced Factor Homeobox 1	3.1733												1206	TGIF1
1207	MVP	Major Vault Protein	3.17123												1207	MVP
1208	KHDRBS1	KH RNA Binding Domain Containing, Signal Transduction Associated 1	3.1687												1208	KHDRBS1
1209	SPARC	Secreted Protein Acidic And Cysteine Rich	3.16821												1209	SPARC
1210	SETD2	SET Domain Containing 2, Histone Lysine Methyltransferase	3.16579												1210	SETD2
1211	AMBRA1	Autophagy And Beclin 1 Regulator 1	3.16393												1211	AMBRA1
1212	MAP1LC3B	Microtubule Associated Protein 1 Light Chain 3 Beta	3.1635												1212	MAP1LC3B
1213	LRRK2	Leucine Rich Repeat Kinase 2	3.16339												1213	LRRK2
1214	PSMD9	Proteasome 26S Subunit, Non-ATPase 9	3.16177												1214	PSMD9
1215	CDKN2B	Cyclin Dependent Kinase Inhibitor 2B	3.15824												1215	CDKN2B
1216	RAG1	Recombination Activating 1	3.15529												1216	RAG1
1217	TRPM2	Transient Receptor Potential Cation Channel Subfamily M Member 2	3.15469												1217	TRPM2
1218	C1D	C1D Nuclear Receptor Corepressor	3.15122												1218	C1D
1219	ZEB1	Zinc Finger E-Box Binding Homeobox 1	3.15098												1219	ZEB1
1220	RPSA	Ribosomal Protein SA	3.15054												1220	RPSA
1221	POLR2B	RNA Polymerase II Subunit B	3.14731												1221	POLR2B
1222	GDF6	Growth Differentiation Factor 6	3.14633												1222	GDF6
1223	CD38	CD38 Molecule	3.14593												1223	CD38
1224	LDHA	Lactate Dehydrogenase A	3.14408												1224	LDHA
1225	TGFB3	Transforming Growth Factor Beta 3	3.14387												1225	TGFB3
1226	IL11	Interleukin 11	3.14313												1226	IL11
1227	IL31RA	Interleukin 31 Receptor A	3.14292												1227	IL31RA
1228	HMGA1	High Mobility Group AT-Hook 1	3.1411												1228	HMGA1
1229	MMP3	Matrix Metallopeptidase 3	3.13839												1229	MMP3
1230	RHBDD3	Rhomboid Domain Containing 3	3.13833												1230	RHBDD3
1231	UXT	Ubiquitously Expressed Prefoldin Like Chaperone	3.13765												1231	UXT
1232	BAG5	BAG Cochaperone 5	3.13266												1232	BAG5
1233	ADCYAP1	Adenylate Cyclase Activating Polypeptide 1	3.13182												1233	ADCYAP1
1234	PDP1	Pyruvate Dehydrogenase Phosphatase Catalytic Subunit 1	3.129												1234	PDP1
1235	KNG1	Kininogen 1	3.12888												1235	KNG1
1236	NPPA	Natriuretic Peptide A	3.12432												1236	NPPA
1237	PLD1	Phospholipase D1	3.12344												1237	PLD1
1238	MKRN1	Makorin Ring Finger Protein 1	3.12033												1238	MKRN1
1239	PRKACB	Protein Kinase CAMP-Activated Catalytic Subunit Beta	3.12024												1239	PRKACB
1240	TNFRSF18	TNF Receptor Superfamily Member 18	3.11759												1240	TNFRSF18
1241	IFIT2	Interferon Induced Protein With Tetratricopeptide Repeats 2	3.11748												1241	IFIT2
1242	SOX9	SRY-Box Transcription Factor 9	3.11682												1242	SOX9
1243	TANK	TRAF Family Member Associated NFKB Activator	3.11673												1243	TANK
1244	PSMD3	Proteasome 26S Subunit, Non-ATPase 3	3.11085												1244	PSMD3
1245	GAL	Galanin And GMAP Prepropeptide	3.10736												1245	GAL
1246	SIK2	Salt Inducible Kinase 2	3.10507												1246	SIK2
1247	GDF5	Growth Differentiation Factor 5	3.1017												1247	GDF5
1248	NCAM1	Neural Cell Adhesion Molecule 1	3.10068												1248	NCAM1
1249	TF	Transferrin	3.09838												1249	TF
1250	GPT	Glutamic--Pyruvic Transaminase	3.09771												1250	GPT
1251	TRIB3	Tribbles Pseudokinase 3	3.09693												1251	TRIB3
1252	PAK4	P21 (RAC1) Activated Kinase 4	3.09281												1252	PAK4
1253	GCLC	Glutamate-Cysteine Ligase Catalytic Subunit	3.09256												1253	GCLC
1254	UNC5C	Unc-5 Netrin Receptor C	3.08898												1254	UNC5C
1255	TPX2	TPX2 Microtubule Nucleation Factor	3.08766												1255	TPX2
1256	ULK1	Unc-51 Like Autophagy Activating Kinase 1	3.08394												1256	ULK1
1257	PEBP1	Phosphatidylethanolamine Binding Protein 1	3.08225												1257	PEBP1
1258	MAP3K11	Mitogen-Activated Protein Kinase Kinase Kinase 11	3.0821												1258	MAP3K11
1259	MAP3K4	Mitogen-Activated Protein Kinase Kinase Kinase 4	3.08162												1259	MAP3K4
1260	PRDX3	Peroxiredoxin 3	3.08148												1260	PRDX3
1261	TFDP2	Transcription Factor Dp-2	3.08071												1261	TFDP2
1262	MFGE8	Milk Fat Globule EGF And Factor V/VIII Domain Containing	3.08015												1262	MFGE8
1263	BGLAP	Bone Gamma-Carboxyglutamate Protein	3.07559												1263	BGLAP
1264	RIGI	RNA Sensor RIG-I	3.07284												1264	RIGI
1265	MITF	Melanocyte Inducing Transcription Factor	3.07205												1265	MITF
1266	SKP1	S-Phase Kinase Associated Protein 1	3.0717												1266	SKP1
1267	TOPBP1	DNA Topoisomerase II Binding Protein 1	3.06979												1267	TOPBP1
1268	H4C16	H4 Histone 16	3.06613												1268	H4C16
1269	FCGR3A	Fc Gamma Receptor IIIa	3.06422												1269	FCGR3A
1270	SORT1	Sortilin 1	3.06371												1270	SORT1
1271	PTCH1	Patched 1	3.06348												1271	PTCH1
1272	ID2	Inhibitor Of DNA Binding 2	3.06245												1272	ID2
1273	TNFSF8	TNF Superfamily Member 8	3.05842												1273	TNFSF8
1274	GFAP	Glial Fibrillary Acidic Protein	3.05798												1274	GFAP
1275	HIP1	Huntingtin Interacting Protein 1	3.05694												1275	HIP1
1276	MRPL41	Mitochondrial Ribosomal Protein L41	3.05651												1276	MRPL41
1277	AKTIP	AKT Interacting Protein	3.05584												1277	AKTIP
1278	PAX2	Paired Box 2	3.05065												1278	PAX2
1279	NF2	NF2, Moesin-Ezrin-Radixin Like (MERLIN) Tumor Suppressor	3.04987												1279	NF2
1280	E2F4	E2F Transcription Factor 4	3.04841												1280	E2F4
1281	PRKRA	Protein Activator Of Interferon Induced Protein Kinase EIF2AK2	3.04548												1281	PRKRA
1282	RB1CC1	RB1 Inducible Coiled-Coil 1	3.04198												1282	RB1CC1
1283	DDB2	Damage Specific DNA Binding Protein 2	3.04171												1283	DDB2
1284	EIF3A	Eukaryotic Translation Initiation Factor 3 Subunit A	3.04021												1284	EIF3A
1285	NOP53	NOP53 Ribosome Biogenesis Factor	3.03869												1285	NOP53
1286	MAP4K4	Mitogen-Activated Protein Kinase Kinase Kinase Kinase 4	3.03799												1286	MAP4K4
1287	F2RL1	F2R Like Trypsin Receptor 1	3.03745												1287	F2RL1
1288	CKS1B	CDC28 Protein Kinase Regulatory Subunit 1B	3.03427												1288	CKS1B
1289	ZBTB17	Zinc Finger And BTB Domain Containing 17	3.03323												1289	ZBTB17
1290	UCP2	Uncoupling Protein 2	3.03136												1290	UCP2
1291	TLR9	Toll Like Receptor 9	3.02991												1291	TLR9
1292	GNLY	Granulysin	3.02675												1292	GNLY
1293	CTBP1	C-Terminal Binding Protein 1	3.02315												1293	CTBP1
1294	CTTN	Cortactin	3.0214												1294	CTTN
1295	H1-1	H1.1 Linker Histone, Cluster Member	3.0211												1295	H1-1
1296	PPM1G	Protein Phosphatase, Mg2+/Mn2+ Dependent 1G	3.02055												1296	PPM1G
1297	MAGT1	Magnesium Transporter 1	3.02005												1297	MAGT1
1298	RYBP	RING1 And YY1 Binding Protein	3.01824												1298	RYBP
1299	NME5	NME/NM23 Family Member 5	3.0169												1299	NME5
1300	UBE2D2	Ubiquitin Conjugating Enzyme E2 D2	3.01681												1300	UBE2D2
1301	AGT	Angiotensinogen	3.01651												1301	AGT
1302	MAP3K3	Mitogen-Activated Protein Kinase Kinase Kinase 3	3.01409												1302	MAP3K3
1303	DDIT4	DNA Damage Inducible Transcript 4	3.01355												1303	DDIT4
1304	PIK3R4	Phosphoinositide-3-Kinase Regulatory Subunit 4	3.01226												1304	PIK3R4
1305	POU5F1	POU Class 5 Homeobox 1	3.00977												1305	POU5F1
1306	DNMT3A	DNA Methyltransferase 3 Alpha	3.00554												1306	DNMT3A
1307	NME2	NME/NM23 Nucleoside Diphosphate Kinase 2	3.00505												1307	NME2
1308	CSRNP1	Cysteine And Serine Rich Nuclear Protein 1	3.00427												1308	CSRNP1
1309	DCAF1	DDB1 And CUL4 Associated Factor 1	3.00391												1309	DCAF1
1310	CRIPTO	Cripto, EGF-CFC Family Member	3.00242												1310	CRIPTO
1311	SMARCA2	SWI/SNF Related, Matrix Associated, Actin Dependent Regulator Of Chromatin, Subfamily A, Member 2	3.00196												1311	SMARCA2
1312	NEDD9	Neural Precursor Cell Expressed, Developmentally Down-Regulated 9	3.00129												1312	NEDD9
1313	DLC1	DLC1 Rho GTPase Activating Protein	3.00127												1313	DLC1
															1314	ZBP1
															1315	ITPK1
															1316	IPMK
															1317	GSDMB
															1318	GSDMC
															1319	GSDMA
															1320	AIM2
															1321	DPP9
															1322	TRIM21
															1323	DPP8
															1324	DDX3X
